# Supplementary material for: NAT10-mediated ac4C modifications regulate glioblastoma progression
Source: Cell Death Dis. 2026 Jan 8;17(1):181. doi: 10.1038/s41419-025-08315-3 (PMC12876961; doi:10.1038/s41419-025-08315-3)
Supplement: Supplementary file 11 — Supplementary Table 1 [file 41419_2025_8315_MOESM11_ESM.xlsx]

## Sheet: up.T_vs_C
Differentially acetylated RNA sites for: up.T_vs_C Fold change cut-off: 2 P-value cut-off: 0.00001 Column A ~ E: the coordinates of the differentially acetylated RNA sites in bed format, please ref http://genome.ucsc.edu/FAQ/FAQformat.html#format1. Column F: the length of the acetylated RNA sites Column G ~ H: the transcript id and gene symbol of differentially acetylated RNA. Column I ~ L: the c…
	up.T_vs_C differentially acetylated RNA sites																				T_vs_C regulated genes
bed format information of differentially acetylated RNA sites					differentially acetylated RNA			comparison information				Annotations									P-value, Fold change and Regulation						raw counts				Normalized counts				Annotations
chrom	txStart	txEnd	PeakID	score	Peak_length	transcript_id	GeneName	Foldchange	P_value	FDR	Regulation	GeneID	Synonyms	dbXrefs	description	Pathway	GO_CC	GO_MF	GO_BP	gene_id	logFC	logCPM	F	PValue	FDR	regulation	229OE-NAT10_T1	229OE-NAT10_T2	229NC-NAT10_C1	229NC-NAT10_C2	229OE-NAT10_T1	229OE-NAT10_T2	229NC-NAT10_C1	229NC-NAT10_C2	gene	gene_biotype	GeneID	Synonyms	dbXrefs	description	Pathway	GO_CC	GO_MF	GO_BP
chr2	30481221	30481940	diffreps_peak_297899	7.91498	719	NM_030915	LBH	16.8889	1.21624e-08	6.01773e-06	up	81606	-	MIM:611763|HGNC:HGNC:29532|Ensembl:ENSG00000213626|HPRD:13965|Vega:OTTHUMG00000152051	limb bud and heart development		GO:0005634(nucleus)//GO:0005737(cytoplasm)		GO:0030193(regulation of blood coagulation)//GO:0006351(transcription, DNA-templated)//GO:0007275(multicellular organism development)//GO:0010468(regulation of gene expression)//GO:0006355(regulation of transcription, DNA-templated)//GO:0045893(positive regulation of transcription, DNA-templated)	ENSG00000213626	1.04632	1.71848	7.24991	0.0070941	0.517089	up	125	149	63	110	2.1003	2.21282	0.692571	1.4641	LBH	protein_coding	81606	-	MIM:611763|HGNC:HGNC:29532|Ensembl:ENSG00000213626|HPRD:13965|Vega:OTTHUMG00000152051	limb bud and heart development		GO:0005634(nucleus)//GO:0005737(cytoplasm)		GO:0030193(regulation of blood coagulation)//GO:0006351(transcription, DNA-templated)//GO:0007275(multicellular organism development)//GO:0010468(regulation of gene expression)//GO:0006355(regulation of transcription, DNA-templated)//GO:0045893(positive regulation of transcription, DNA-templated)
chr17	703541	703920	diffreps_peak_213897	7.31018	379	NM_022463	NXN	141	4.89581e-08	1.52582e-05	up	64359	NRX|TRG-4	MIM:612895|HGNC:HGNC:18008|Ensembl:ENSG00000167693|HPRD:14858|Vega:OTTHUMG00000090307	nucleoredoxin		GO:0005634(nucleus)//GO:0005829(cytosol)	GO:0004791(thioredoxin-disulfide reductase activity)//GO:0047134(protein-disulfide reductase activity)	GO:0055114(oxidation-reduction process)//GO:0072358(cardiovascular system development)//GO:0098869(cellular oxidant detoxification)//GO:0031397(negative regulation of protein ubiquitination)//GO:0016055(Wnt signaling pathway)//GO:0030154(cell differentiation)//GO:0030178(negative regulation of Wnt signaling pathway)	ENSG00000167693	2.16714	-0.146334	5.51395	0.0188714	0.663623	up	47	43	23	3	0.719974	0.462165	-0.676891	-2.94778	NXN	protein_coding	64359	NRX|TRG-4	MIM:612895|HGNC:HGNC:18008|Ensembl:ENSG00000167693|HPRD:14858|Vega:OTTHUMG00000090307	nucleoredoxin		GO:0005634(nucleus)//GO:0005829(cytosol)	GO:0004791(thioredoxin-disulfide reductase activity)//GO:0047134(protein-disulfide reductase activity)	GO:0055114(oxidation-reduction process)//GO:0072358(cardiovascular system development)//GO:0098869(cellular oxidant detoxification)//GO:0031397(negative regulation of protein ubiquitination)//GO:0016055(Wnt signaling pathway)//GO:0030154(cell differentiation)//GO:0030178(negative regulation of Wnt signaling pathway)
chr3	113003181	113003220	diffreps_peak_392647	8.52389	39	NM_033254	BOC	133.1	2.99302e-09	2.43394e-06	up	91653	CDON2	MIM:608708|HGNC:HGNC:17173|Ensembl:ENSG00000144857|Vega:OTTHUMG00000159305	BOC cell adhesion associated, oncogene regulated		GO:0005886(plasma membrane)//GO:0044295(axonal growth cone)//GO:0016021(integral component of membrane)	GO:0005515(protein binding)	GO:0042692(muscle cell differentiation)//GO:0045663(positive regulation of myoblast differentiation)//GO:0098779(mitophagy in response to mitochondrial depolarization)//GO:0007155(cell adhesion)//GO:0051149(positive regulation of muscle cell differentiation)	ENSG00000144857	2.14429	-0.455139	3.90499	0.0481514	0.757602	up	30	42	1	20	0.0997513	0.42961	-3.6321	-0.869471	BOC	protein_coding	91653	CDON2	MIM:608708|HGNC:HGNC:17173|Ensembl:ENSG00000144857|Vega:OTTHUMG00000159305	BOC cell adhesion associated, oncogene regulated		GO:0005886(plasma membrane)//GO:0044295(axonal growth cone)//GO:0016021(integral component of membrane)	GO:0005515(protein binding)	GO:0042692(muscle cell differentiation)//GO:0045663(positive regulation of myoblast differentiation)//GO:0098779(mitophagy in response to mitochondrial depolarization)//GO:0007155(cell adhesion)//GO:0051149(positive regulation of muscle cell differentiation)
chr19	36134175	36134655	diffreps_peak_275703	8.18077	480	NM_001300974	ETV2	128.9	6.59518e-09	4.02294e-06	up	2116	ER71|ETSRP71	MIM:609358|HGNC:HGNC:3491|Ensembl:ENSG00000105672|HPRD:16871|Vega:OTTHUMG00000150545	ETS variant 2		GO:0005634(nucleus)	GO:0001077(transcriptional activator activity, RNA polymerase II core promoter proximal region sequence-specific binding)//GO:0043565(sequence-specific DNA binding)//GO:0000978(RNA polymerase II core promoter proximal region sequence-specific DNA binding)//GO:0000981(RNA polymerase II transcription factor activity, sequence-specific DNA binding)//GO:0003700(transcription factor activity, sequence…	GO:0048514(blood vessel morphogenesis)//GO:0016055(Wnt signaling pathway)//GO:0030218(erythrocyte differentiation)//GO:0030154(cell differentiation)//GO:0007219(Notch signaling pathway)//GO:0006366(transcription from RNA polymerase II promoter)//GO:0045944(positive regulation of transcription from RNA polymerase II promoter)//GO:0001824(blastocyst development)//GO:0006357(regulation of transcript…	ENSG00000105672	-6.74306	-1.94085	4.97161	0.0257735	0.684927	down			22	8	-4.16131	-4.16131	-0.735174	-1.9858	ETV2	protein_coding	2116	ER71|ETSRP71	MIM:609358|HGNC:HGNC:3491|Ensembl:ENSG00000105672|HPRD:16871|Vega:OTTHUMG00000150545	ETS variant 2		GO:0005634(nucleus)	GO:0001077(transcriptional activator activity, RNA polymerase II core promoter proximal region sequence-specific binding)//GO:0043565(sequence-specific DNA binding)//GO:0000978(RNA polymerase II core promoter proximal region sequence-specific DNA binding)//GO:0000981(RNA polymerase II transcription factor activity, sequence-specific DNA binding)//GO:0003700(transcription factor activity, sequence…	GO:0048514(blood vessel morphogenesis)//GO:0016055(Wnt signaling pathway)//GO:0030218(erythrocyte differentiation)//GO:0030154(cell differentiation)//GO:0007219(Notch signaling pathway)//GO:0006366(transcription from RNA polymerase II promoter)//GO:0045944(positive regulation of transcription from RNA polymerase II promoter)//GO:0001824(blastocyst development)//GO:0006357(regulation of transcript…
chr19	41933188	41933475	diffreps_peak_279812	5.16107	287	NM_198540	B3GNT8	8.72678	6.90129e-06	0.000501684	up	374907	B3GALT7|BGALT15|beta3Gn-T8	MIM:615357|HGNC:HGNC:24139|Ensembl:ENSG00000177191|HPRD:12510|Vega:OTTHUMG00000182749	UDP-GlcNAc:betaGal beta-1,3-N-acetylglucosaminyltransferase 8		GO:0016021(integral component of membrane)//GO:0070062(extracellular exosome)//GO:0000139(Golgi membrane)	GO:0008378(galactosyltransferase activity)//GO:0016262(protein N-acetylglucosaminyltransferase activity)	GO:0006493(protein O-linked glycosylation)//GO:0030311(poly-N-acetyllactosamine biosynthetic process)//GO:0016266(O-glycan processing)//GO:0043687(post-translational protein modification)//GO:0044267(cellular protein metabolic process)	ENSG00000177191	6.37487	-2.43913	4.006	0.045347	0.75158	up	6	12			-1.94882	-1.23535	-4.16131	-4.16131	B3GNT8	protein_coding	374907	B3GALT7|BGALT15|beta3Gn-T8	MIM:615357|HGNC:HGNC:24139|Ensembl:ENSG00000177191|HPRD:12510|Vega:OTTHUMG00000182749	UDP-GlcNAc:betaGal beta-1,3-N-acetylglucosaminyltransferase 8		GO:0016021(integral component of membrane)//GO:0070062(extracellular exosome)//GO:0000139(Golgi membrane)	GO:0008378(galactosyltransferase activity)//GO:0016262(protein N-acetylglucosaminyltransferase activity)	GO:0006493(protein O-linked glycosylation)//GO:0030311(poly-N-acetyllactosamine biosynthetic process)//GO:0016266(O-glycan processing)//GO:0043687(post-translational protein modification)//GO:0044267(cellular protein metabolic process)
chr1	53358453	53358520	diffreps_peak_21423	5.28217	67	NM_001004339	ZYG11A	95.2	5.22188e-06	0.000402162	up	440590	ZYG11	HGNC:HGNC:32058|Ensembl:ENSG00000203995|HPRD:17399|Vega:OTTHUMG00000008923	zyg-11 family member A, cell cycle regulator		GO:0031462(Cul2-RING ubiquitin ligase complex)	GO:0004842(ubiquitin-protein transferase activity)	GO:0051438(regulation of ubiquitin-protein transferase activity)//GO:0016567(protein ubiquitination)	ENSG00000203995	-1.16719	1.74178	8.99305	0.00271215	0.329868	down	62	62	151	214	1.10769	0.972048	1.92432	2.40993	ZYG11A	protein_coding	440590	ZYG11	HGNC:HGNC:32058|Ensembl:ENSG00000203995|HPRD:17399|Vega:OTTHUMG00000008923	zyg-11 family member A, cell cycle regulator		GO:0031462(Cul2-RING ubiquitin ligase complex)	GO:0004842(ubiquitin-protein transferase activity)	GO:0051438(regulation of ubiquitin-protein transferase activity)//GO:0016567(protein ubiquitination)
chr22	51016203	51016240	diffreps_peak_374896	6.18242	37	NM_004377	CPT1B	16.3958	6.57017e-07	9.3241e-05	up	1375	CPT1-M|CPT1M|CPTI|CPTI-M|M-CPT1|MCCPT1|MCPT1	MIM:601987|HGNC:HGNC:2329|Ensembl:ENSG00000205560|HPRD:09065|Vega:OTTHUMG00000137390	carnitine palmitoyltransferase 1B	hsa00071(Fatty acid degradation)//	GO:0016021(integral component of membrane)//GO:0005739(mitochondrion)//GO:0005741(mitochondrial outer membrane)	GO:0005515(protein binding)//GO:0004095(carnitine O-palmitoyltransferase activity)//GO:0016746(transferase activity, transferring acyl groups)	GO:0044255(cellular lipid metabolic process)//GO:0008152(metabolic process)//GO:0044281(small molecule metabolic process)//GO:0006853(carnitine shuttle)//GO:0006635(fatty acid beta-oxidation)	ENSG00000205560	2.01084	-0.0712666	5.19872	0.02261	0.680663	up	45	48	7	23	0.659412	0.614753	-2.12499	-0.68718	CPT1B	protein_coding	1375	CPT1-M|CPT1M|CPTI|CPTI-M|M-CPT1|MCCPT1|MCPT1	MIM:601987|HGNC:HGNC:2329|Ensembl:ENSG00000205560|HPRD:09065|Vega:OTTHUMG00000137390	carnitine palmitoyltransferase 1B	hsa00071(Fatty acid degradation)//	GO:0016021(integral component of membrane)//GO:0005739(mitochondrion)//GO:0005741(mitochondrial outer membrane)	GO:0005515(protein binding)//GO:0004095(carnitine O-palmitoyltransferase activity)//GO:0016746(transferase activity, transferring acyl groups)	GO:0044255(cellular lipid metabolic process)//GO:0008152(metabolic process)//GO:0044281(small molecule metabolic process)//GO:0006853(carnitine shuttle)//GO:0006635(fatty acid beta-oxidation)
chr19	44040161	44040284	diffreps_peak_280703	5.47168	123	NM_174945	ZNF575	100.3	3.3754e-06	0.000291097	up	284346	-	HGNC:HGNC:27606|HPRD:15854	zinc finger protein 575		GO:0005634(nucleus)	GO:0003676(nucleic acid binding)//GO:0046872(metal ion binding)//GO:0003677(DNA binding)	GO:0006351(transcription, DNA-templated)//GO:0006355(regulation of transcription, DNA-templated)	ENSG00000176472	2.02168	0.0836754	6.12183	0.0133573	0.597807	up	18	88	8	25	-0.587904	1.46509	-1.977	-0.57731	ZNF575	protein_coding	284346	-	HGNC:HGNC:27606|HPRD:15854	zinc finger protein 575		GO:0005634(nucleus)	GO:0003676(nucleic acid binding)//GO:0046872(metal ion binding)//GO:0003677(DNA binding)	GO:0006351(transcription, DNA-templated)//GO:0006355(regulation of transcription, DNA-templated)
chr5	174151574	174152041	diffreps_peak_456162	5.60166	467	NM_002449	MSX2	8.99454	2.50233e-06	0.000237904	up	4488	CRS2|FPP|HOX8|MSH|PFM|PFM1	MIM:123101|HGNC:HGNC:7392|Ensembl:ENSG00000120149|HPRD:00421|Vega:OTTHUMG00000130556	msh homeobox 2	hsa05166(HTLV-I infection)	GO:0005634(nucleus)	GO:0001227(transcriptional repressor activity, RNA polymerase II transcription regulatory region sequence-specific binding)//GO:0003712(transcription cofactor activity)//GO:0043565(sequence-specific DNA binding)//GO:0000978(RNA polymerase II core promoter proximal region sequence-specific DNA binding)//GO:0044212(transcription regulatory region DNA binding)//GO:0008134(transcription factor bindin…	GO:0071392(cellular response to estradiol stimulus)//GO:0000122(negative regulation of transcription from RNA polymerase II promoter)//GO:2001055(positive regulation of mesenchymal cell apoptotic process)//GO:0051795(positive regulation of catagen)//GO:0002063(chondrocyte development)//GO:0008285(negative regulation of cell proliferation)//GO:0043066(negative regulation of apoptotic process)//GO:…	ENSG00000120149	-4.50192	-0.998363	6.82384	0.00899904	0.537943	down		2	64		-4.16131	-3.09094	0.714511	-4.16131	MSX2	protein_coding	4488	CRS2|FPP|HOX8|MSH|PFM|PFM1	MIM:123101|HGNC:HGNC:7392|Ensembl:ENSG00000120149|HPRD:00421|Vega:OTTHUMG00000130556	msh homeobox 2	hsa05166(HTLV-I infection)	GO:0005634(nucleus)	GO:0001227(transcriptional repressor activity, RNA polymerase II transcription regulatory region sequence-specific binding)//GO:0003712(transcription cofactor activity)//GO:0043565(sequence-specific DNA binding)//GO:0000978(RNA polymerase II core promoter proximal region sequence-specific DNA binding)//GO:0044212(transcription regulatory region DNA binding)//GO:0008134(transcription factor bindin…	GO:0071392(cellular response to estradiol stimulus)//GO:0000122(negative regulation of transcription from RNA polymerase II promoter)//GO:2001055(positive regulation of mesenchymal cell apoptotic process)//GO:0051795(positive regulation of catagen)//GO:0002063(chondrocyte development)//GO:0008285(negative regulation of cell proliferation)//GO:0043066(negative regulation of apoptotic process)//GO:…
chr9	112219041	112219460	diffreps_peak_560124	7.68774	419	uc004bee.4	PTPN3	18.875	2.05241e-08	8.44759e-06	up	5774	PTP-H1|PTPH1	MIM:176877|HGNC:HGNC:9655|Ensembl:ENSG00000070159|HPRD:06767|Vega:OTTHUMG00000020475	protein tyrosine phosphatase, non-receptor type 3		GO:0019898(extrinsic component of membrane)//GO:0005856(cytoskeleton)//GO:0005737(cytoplasm)//GO:0009898(cytoplasmic side of plasma membrane)	GO:0001784(phosphotyrosine binding)//GO:0008092(cytoskeletal protein binding)//GO:0017080(sodium channel regulator activity)//GO:0004725(protein tyrosine phosphatase activity)//GO:0005515(protein binding)//GO:0051117(ATPase binding)	GO:2000649(regulation of sodium ion transmembrane transporter activity)//GO:0051045(negative regulation of membrane protein ectodomain proteolysis)//GO:0097421(liver regeneration)//GO:0098902(regulation of membrane depolarization during action potential)//GO:0045930(negative regulation of mitotic cell cycle)//GO:0006470(protein dephosphorylation)//GO:0035335(peptidyl-tyrosine dephosphorylation)	ENSG00000070159	-1.41485	0.82521	5.96016	0.014638	0.603418	down	24	33	117	81	-0.203488	0.097922	1.56244	1.03302	PTPN3	protein_coding	5774	PTP-H1|PTPH1	MIM:176877|HGNC:HGNC:9655|Ensembl:ENSG00000070159|HPRD:06767|Vega:OTTHUMG00000020475	protein tyrosine phosphatase, non-receptor type 3		GO:0019898(extrinsic component of membrane)//GO:0005856(cytoskeleton)//GO:0005737(cytoplasm)//GO:0009898(cytoplasmic side of plasma membrane)	GO:0001784(phosphotyrosine binding)//GO:0008092(cytoskeletal protein binding)//GO:0017080(sodium channel regulator activity)//GO:0004725(protein tyrosine phosphatase activity)//GO:0005515(protein binding)//GO:0051117(ATPase binding)	GO:2000649(regulation of sodium ion transmembrane transporter activity)//GO:0051045(negative regulation of membrane protein ectodomain proteolysis)//GO:0097421(liver regeneration)//GO:0098902(regulation of membrane depolarization during action potential)//GO:0045930(negative regulation of mitotic cell cycle)//GO:0006470(protein dephosphorylation)//GO:0035335(peptidyl-tyrosine dephosphorylation)
chr19	45853981	45854005	diffreps_peak_282084	5.68566	24	NM_177417	KLC3	105.4	2.06223e-06	0.000206943	up	147700	KLC2|KLC2L|KLCt|KNS2B	MIM:601334|HGNC:HGNC:20717|Ensembl:ENSG00000104892|HPRD:03212|Vega:OTTHUMG00000143722	kinesin light chain 3	hsa05132(Salmonella infection)	GO:0005871(kinesin complex)//GO:0031514(motile cilium)//GO:0005874(microtubule)//GO:0043005(neuron projection)//GO:0035253(ciliary rootlet)//GO:0005737(cytoplasm)	GO:0008017(microtubule binding)//GO:0005515(protein binding)//GO:0019894(kinesin binding)//GO:0003777(microtubule motor activity)	GO:0008152(metabolic process)//GO:0008088(axo-dendritic transport)	ENSG00000104892	6.95832	-2.00032	5.67196	0.0172439	0.647288	up	10	17			-1.34207	-0.78979	-4.16131	-4.16131	KLC3	protein_coding	147700	KLC2|KLC2L|KLCt|KNS2B	MIM:601334|HGNC:HGNC:20717|Ensembl:ENSG00000104892|HPRD:03212|Vega:OTTHUMG00000143722	kinesin light chain 3	hsa05132(Salmonella infection)	GO:0005871(kinesin complex)//GO:0031514(motile cilium)//GO:0005874(microtubule)//GO:0043005(neuron projection)//GO:0035253(ciliary rootlet)//GO:0005737(cytoplasm)	GO:0008017(microtubule binding)//GO:0005515(protein binding)//GO:0019894(kinesin binding)//GO:0003777(microtubule motor activity)	GO:0008152(metabolic process)//GO:0008088(axo-dendritic transport)

## Sheet: down.T_vs_C
Differentially acetylated RNA sites for: down.T_vs_C Fold change cut-off: 2 P-value cut-off: 0.00001 Column A ~ E: the coordinates of the differentially acetylated RNA sites in bed format, please ref http://genome.ucsc.edu/FAQ/FAQformat.html#format1. Column F: the length of the acetylated RNA sites Column G ~ H: the transcript id and gene symbol of differentially acetylated RNA. Column I ~ L: the…
	down.T_vs_C differentially acetylated RNA sites																				T_vs_C regulated genes
bed format information of differentially acetylated RNA sites					differentially acetylated RNA			comparison information				Annotations									P-value, Fold change and Regulation						raw counts				Normalized counts				Annotations
chrom	txStart	txEnd	PeakID	score	Peak_length	transcript_id	GeneName	Foldchange	P_value	FDR	Regulation	GeneID	Synonyms	dbXrefs	description	Pathway	GO_CC	GO_MF	GO_BP	gene_id	logFC	logCPM	F	PValue	FDR	regulation	229OE-NAT10_T1	229OE-NAT10_T2	229NC-NAT10_C1	229NC-NAT10_C2	229OE-NAT10_T1	229OE-NAT10_T2	229NC-NAT10_C1	229NC-NAT10_C2	gene	gene_biotype	GeneID	Synonyms	dbXrefs	description	Pathway	GO_CC	GO_MF	GO_BP
chr14	94854896	94855040	diffreps_peak_163232	5.46512	144	NM_000295	SERPINA1	125.6	3.42674e-06	0.000294374	down	5265	A1A|A1AT|AAT|PI|PI1|PRO2275|alpha1AT	MIM:107400|HGNC:HGNC:8941|Ensembl:ENSG00000197249|HPRD:02463|Vega:OTTHUMG00000150355	serpin peptidase inhibitor, clade A (alpha-1 antiproteinase, antitrypsin), member 1	hsa04610(Complement and coagulation cascades)	GO:0070062(extracellular exosome)//GO:0005576(extracellular region)//GO:0031093(platelet alpha granule lumen)//GO:0033116(endoplasmic reticulum-Golgi intermediate compartment membrane)//GO:0005794(Golgi apparatus)//GO:0005783(endoplasmic reticulum)//GO:0005788(endoplasmic reticulum lumen)//GO:0000139(Golgi membrane)//GO:0030134(ER to Golgi transport vesicle)//GO:0005578(proteinaceous extracellula…	GO:0004867(serine-type endopeptidase inhibitor activity)//GO:0002020(protease binding)//GO:0005515(protein binding)//GO:0001948(glycoprotein binding)//GO:0042802(identical protein binding)	GO:0030168(platelet activation)//GO:0044267(cellular protein metabolic process)//GO:0002576(platelet degranulation)//GO:0007596(blood coagulation)//GO:0006953(acute-phase response)//GO:0048208(COPII vesicle coating)//GO:0061024(membrane organization)//GO:0043687(post-translational protein modification)//GO:0018279(protein N-linked glycosylation via asparagine)//GO:0010951(negative regulation of e…	ENSG00000197249	-1.8025	1.98028	24.2192	8.64e-07	0.00232409	down	62	43	264	219	1.10769	0.462165	2.72119	2.44291	SERPINA1	protein_coding	5265	A1A|A1AT|AAT|PI|PI1|PRO2275|alpha1AT	MIM:107400|HGNC:HGNC:8941|Ensembl:ENSG00000197249|HPRD:02463|Vega:OTTHUMG00000150355	serpin peptidase inhibitor, clade A (alpha-1 antiproteinase, antitrypsin), member 1	hsa04610(Complement and coagulation cascades)	GO:0070062(extracellular exosome)//GO:0005576(extracellular region)//GO:0031093(platelet alpha granule lumen)//GO:0033116(endoplasmic reticulum-Golgi intermediate compartment membrane)//GO:0005794(Golgi apparatus)//GO:0005783(endoplasmic reticulum)//GO:0005788(endoplasmic reticulum lumen)//GO:0000139(Golgi membrane)//GO:0030134(ER to Golgi transport vesicle)//GO:0005578(proteinaceous extracellula…	GO:0004867(serine-type endopeptidase inhibitor activity)//GO:0002020(protease binding)//GO:0005515(protein binding)//GO:0001948(glycoprotein binding)//GO:0042802(identical protein binding)	GO:0030168(platelet activation)//GO:0044267(cellular protein metabolic process)//GO:0002576(platelet degranulation)//GO:0007596(blood coagulation)//GO:0006953(acute-phase response)//GO:0048208(COPII vesicle coating)//GO:0061024(membrane organization)//GO:0043687(post-translational protein modification)//GO:0018279(protein N-linked glycosylation via asparagine)//GO:0010951(negative regulation of e…
chr9	112217621	112218120	diffreps_peak_560122	7.20718	499	uc004bee.4	PTPN3	5.09495	6.20616e-08	1.78006e-05	down	5774	PTP-H1|PTPH1	MIM:176877|HGNC:HGNC:9655|Ensembl:ENSG00000070159|HPRD:06767|Vega:OTTHUMG00000020475	protein tyrosine phosphatase, non-receptor type 3		GO:0019898(extrinsic component of membrane)//GO:0005856(cytoskeleton)//GO:0005737(cytoplasm)//GO:0009898(cytoplasmic side of plasma membrane)	GO:0001784(phosphotyrosine binding)//GO:0008092(cytoskeletal protein binding)//GO:0017080(sodium channel regulator activity)//GO:0004725(protein tyrosine phosphatase activity)//GO:0005515(protein binding)//GO:0051117(ATPase binding)	GO:2000649(regulation of sodium ion transmembrane transporter activity)//GO:0051045(negative regulation of membrane protein ectodomain proteolysis)//GO:0097421(liver regeneration)//GO:0098902(regulation of membrane depolarization during action potential)//GO:0045930(negative regulation of mitotic cell cycle)//GO:0006470(protein dephosphorylation)//GO:0035335(peptidyl-tyrosine dephosphorylation)	ENSG00000070159	-1.41485	0.82521	5.96016	0.014638	0.603418	down	24	33	117	81	-0.203488	0.097922	1.56244	1.03302	PTPN3	protein_coding	5774	PTP-H1|PTPH1	MIM:176877|HGNC:HGNC:9655|Ensembl:ENSG00000070159|HPRD:06767|Vega:OTTHUMG00000020475	protein tyrosine phosphatase, non-receptor type 3		GO:0019898(extrinsic component of membrane)//GO:0005856(cytoskeleton)//GO:0005737(cytoplasm)//GO:0009898(cytoplasmic side of plasma membrane)	GO:0001784(phosphotyrosine binding)//GO:0008092(cytoskeletal protein binding)//GO:0017080(sodium channel regulator activity)//GO:0004725(protein tyrosine phosphatase activity)//GO:0005515(protein binding)//GO:0051117(ATPase binding)	GO:2000649(regulation of sodium ion transmembrane transporter activity)//GO:0051045(negative regulation of membrane protein ectodomain proteolysis)//GO:0097421(liver regeneration)//GO:0098902(regulation of membrane depolarization during action potential)//GO:0045930(negative regulation of mitotic cell cycle)//GO:0006470(protein dephosphorylation)//GO:0035335(peptidyl-tyrosine dephosphorylation)
chr16	27352390	27352634	diffreps_peak_196943	6.42727	244	NM_001257407	IL4R	146.5	3.73879e-07	6.14058e-05	down	3566	CD124|IL-4RA|IL4RA	MIM:147781|HGNC:HGNC:6015|Ensembl:ENSG00000077238|HPRD:00990|Vega:OTTHUMG00000097015	interleukin 4 receptor	hsa04060(Cytokine-cytokine receptor interaction)//hsa04151(PI3K-Akt signaling pathway)//hsa04630(Jak-STAT signaling pathway)//hsa04640(Hematopoietic cell lineage)//hsa05321(Inflammatory bowel disease (IBD))	GO:0005622(intracellular)//GO:0016021(integral component of membrane)//GO:0005887(integral component of plasma membrane)//GO:0005615(extracellular space)//GO:0043235(receptor complex)	GO:0004913(interleukin-4 receptor activity)//GO:0004896(cytokine receptor activity)//GO:0005515(protein binding)//GO:0005057(receptor signaling protein activity)	GO:0030728(ovulation)//GO:0090197(positive regulation of chemokine secretion)//GO:0045630(positive regulation of T-helper 2 cell differentiation)//GO:0042832(defense response to protozoan)//GO:0002532(production of molecular mediator involved in inflammatory response)//GO:0045626(negative regulation of T-helper 1 cell differentiation)//GO:0042127(regulation of cell proliferation)//GO:1901741(posi…	ENSG00000077238	-1.59553	0.935945	8.25666	0.00406293	0.388046	down	26	30	168	53	-0.0951699	-0.0320673	2.07609	0.441755	IL4R	protein_coding	3566	CD124|IL-4RA|IL4RA	MIM:147781|HGNC:HGNC:6015|Ensembl:ENSG00000077238|HPRD:00990|Vega:OTTHUMG00000097015	interleukin 4 receptor	hsa04060(Cytokine-cytokine receptor interaction)//hsa04151(PI3K-Akt signaling pathway)//hsa04630(Jak-STAT signaling pathway)//hsa04640(Hematopoietic cell lineage)//hsa05321(Inflammatory bowel disease (IBD))	GO:0005622(intracellular)//GO:0016021(integral component of membrane)//GO:0005887(integral component of plasma membrane)//GO:0005615(extracellular space)//GO:0043235(receptor complex)	GO:0004913(interleukin-4 receptor activity)//GO:0004896(cytokine receptor activity)//GO:0005515(protein binding)//GO:0005057(receptor signaling protein activity)	GO:0030728(ovulation)//GO:0090197(positive regulation of chemokine secretion)//GO:0045630(positive regulation of T-helper 2 cell differentiation)//GO:0042832(defense response to protozoan)//GO:0002532(production of molecular mediator involved in inflammatory response)//GO:0045626(negative regulation of T-helper 1 cell differentiation)//GO:0042127(regulation of cell proliferation)//GO:1901741(posi…
