# Supplementary material for: NAT10-mediated ac4C modifications regulate glioblastoma progression
Source: Cell Death Dis. 2026 Jan 8;17(1):181. doi: 10.1038/s41419-025-08315-3 (PMC12876961; doi:10.1038/s41419-025-08315-3)
Supplement: Supplementary file 12 — Supplementary Table 2 [file 41419_2025_8315_MOESM12_ESM.xlsx]

## Sheet: Sheet1
AccID	log2FoldChange	pvalue	padj	Style	U251-NC-1p/U251-NC-1m	U251-NC-2p/U251-NC-2m	U251-NC-3p/U251-NC-3m	U251-Sh-1p/U251-Sh-1m	U251-Sh-2p/U251-Sh-2m	U251-Sh-3p/U251-Sh-3m	gene_name	gene_type
ENSG00000173926	-1.51795	0.000296605	0.0022873	down	2.71	2.17	2.24	0.81	0.92	0.81	2025-03-03	protein coding
ENSG00000108387	-2.62864	1.49e-09	5.03e-08	down	2.21	2.04	1.58	0.25	0.37	0.35	2025-09-04	protein coding
ENSG00000184702	-1.8041	9.07e-05	0.000839881	down	1.35	1.59	0.95	0.35	0.32	0.43	2025-09-05	protein coding
ENSG00000258674	-2.70346	0.00492405	0.0232657	down	1.24	0.68	0.85	0.09	0.26	0.13	AC011448.1	protein coding
ENSG00000273398	-1.30106	4.94e-06	6.98e-05	down	1.81	1.11	1.51	0.63	0.49	0.64	AC017083.3	protein coding
ENSG00000267216	-1.22339	0.0277051	0.0905518	down	0.53	1.05	0.82	0.31	0.22	0.47	AC020915.2	protein coding
ENSG00000177359	-4.14107	0.000347741	0.00261209	down	2.79	3.66	6.07	0.17	0.45	0	AC024940.1	protein coding
ENSG00000241962	-1.29191	8.74e-07	1.55e-05	down	1.65	1.56	1.33	0.71	0.62	0.52	AC079447.1	protein coding
ENSG00000087085	-1.89281	6.87e-06	9.37e-05	down	3.07	2.45	1.15	0.51	0.62	0.59	ACHE	protein coding
ENSG00000184009	-1.39722	1.35e-21	3e-19	down	2.82	2.42	2.32	1.03	1.13	0.79	ACTG1	protein coding
ENSG00000133627	-1.11532	0.000180039	0.00150035	down	1.35	0.73	1.53	0.57	0.53	0.44	ACTR3B	protein coding
ENSG00000197140	-1.2815	0.00658175	0.0293021	down	0.49	0.53	0.33	0.22	0.16	0.21	ADAM32	protein coding
ENSG00000154734	-1.03079	0.000145604	0.00125496	down	0.8	1.6	0.99	0.48	0.6	0.56	ADAMTS1	protein coding
ENSG00000142303	-1.43109	3.55e-08	8.89e-07	down	0.45	0.53	0.63	0.16	0.23	0.22	ADAMTS10	protein coding
ENSG00000138316	-2.05169	0.0481337	0.136774	down	1.24	0.75	1.06	0.87	0.18	0	ADAMTS14	protein coding
ENSG00000166106	-1.36714	2.03e-15	1.93e-13	down	0.31	0.28	0.28	0.1	0.14	0.1	ADAMTS15	protein coding
ENSG00000145536	-1.37478	7.91e-05	0.00074765	down	1.35	1.09	1.14	0.47	0.36	0.55	ADAMTS16	protein coding
ENSG00000171873	-1.31768	0.00123336	0.00758139	down	3.41	2.03	3.58	1.43	0.95	1.09	ADRA1D	protein coding
ENSG00000185100	-1.19067	0.00903475	0.0376948	down	2.64	1.79	1.74	0.83	1.14	0.74	ADSSL1	protein coding
ENSG00000173744	-1.47486	3.02e-18	4.59e-16	down	0.87	1.04	0.94	0.39	0.28	0.39	AGFG1	protein coding
ENSG00000124942	-1.52921	1.94e-09	6.42e-08	down	0.29	0.69	0.39	0.13	0.17	0.15	AHNAK	protein coding
ENSG00000147853	-1.30412	6.07e-33	2.97e-30	down	1	1.09	0.96	0.41	0.43	0.42	AK3	protein coding
ENSG00000085231	-1.09062	2.83e-09	9.07e-08	down	2.94	2.2	1.93	1.19	1.21	0.96	AK6	protein coding
ENSG00000131016	-1.06764	6.73e-07	1.23e-05	down	1.41	2.85	1.49	0.84	0.94	0.88	AKAP12	protein coding
ENSG00000137124	-1.39919	2.09e-17	2.73e-15	down	2.54	2.2	2.19	0.9	1	0.76	ALDH1B1	protein coding
ENSG00000118514	-1.74482	0.040954	0.121326	down	0.33	0.45	0.64	0.25	0.16	0.04	ALDH8A1	protein coding
ENSG00000166199	-1.53559	2.11e-11	1.01e-09	down	2.18	1.42	1.58	0.58	0.7	0.51	ALKBH3	protein coding
ENSG00000179148	-2.69081	0.0116059	0.0458505	down	8.05	0.45	1.6	0.17	0.68	0.28	ALOXE3	protein coding
ENSG00000198796	-1.2613	0.000177821	0.0014864	down	0.23	0.77	0.25	0.15	0.15	0.13	ALPK2	protein coding
ENSG00000123505	-1.24855	1.32e-19	2.45e-17	down	0.98	1.06	1.01	0.47	0.39	0.46	AMD1	protein coding
ENSG00000184675	-1.01416	0.000264845	0.00208699	down	0.63	0.96	0.69	0.31	0.46	0.39	AMER1	protein coding
ENSG00000104899	-1.25379	0.000301336	0.00231723	down	0.51	0.38	1.21	0.27	0.3	0.23	AMH	protein coding
ENSG00000091879	-2.21938	8.35e-05	0.000781776	down	0.66	1.22	0.74	0.28	0.17	0.1	ANGPT2	protein coding
ENSG00000167772	-1.47561	0.0002749	0.00215291	down	15.35	23.07	27.14	6.7	10.28	5.92	ANGPTL4	protein coding
ENSG00000151687	-1.14393	0.0025044	0.0134869	down	0.61	0.87	0.53	0.33	0.25	0.36	ANKAR	protein coding
ENSG00000166839	-1.41773	0.000330563	0.00250173	down	0.57	0.98	0.57	0.22	0.36	0.23	ANKDD1A	protein coding
ENSG00000160117	-2.20413	0.000391408	0.00288123	down	1.24	1.04	4.26	0.22	0.51	0.27	ANKLE1	protein coding
ENSG00000176915	-1.16963	2.53e-19	4.44e-17	down	0.93	0.92	0.93	0.42	0.45	0.39	ANKLE2	protein coding
ENSG00000131480	-1.17289	0.000148593	0.00127327	down	0.81	1.43	1.28	0.65	0.52	0.38	AOC2	protein coding
ENSG00000131471	-3.21668	6.18e-11	2.71e-09	down	2.09	2.49	2.87	0.13	0.3	0.44	AOC3	protein coding
ENSG00000138356	-1.22612	0.0251284	0.0838652	down	14.86	4.98	11.5	3.93	3.17	4.61	AOX1	protein coding
ENSG00000154856	-1.99464	0.0311872	0.0992023	down	0.85	1.29	1.6	0.09	0.45	0.52	APCDD1	protein coding
ENSG00000130203	-3.06158	0.000249554	0.00198367	down	1.95	4.5	2.43	0.24	0.69	0.25	APOE	protein coding
ENSG00000256053	-1.20494	5.24e-10	1.93e-08	down	3.59	2.46	2.79	1.22	1.52	1.18	APOPT1	protein coding
ENSG00000240583	-1.32664	0.030561	0.0977636	down	2.32	3.89	1.56	0.53	1.2	1.54	AQP1	protein coding
ENSG00000047365	-1.11693	8.53e-05	0.000797817	down	0.93	1.62	1.02	0.58	0.49	0.64	ARAP2	protein coding
ENSG00000198576	-3.69302	6.3e-07	1.16e-05	down	26.83	8.68	6.64	0.65	0.6	1.38	ARC	protein coding
ENSG00000137962	-1.0479	4.97e-05	0.000504632	down	0.71	1.29	0.96	0.48	0.34	0.71	ARHGAP29	protein coding
ENSG00000179361	-1.46674	7.78e-08	1.81e-06	down	0.88	1.39	1.18	0.5	0.43	0.3	ARID3B	protein coding
ENSG00000175414	-1.08173	0.000335711	0.00253479	down	6.66	2.86	6.01	2.44	2.42	1.81	ARL10	protein coding
ENSG00000157343	-2.92613	0.00130529	0.00790661	down	2.89	0.36	2.77	0.07	0.45	0.11	ARMC12	protein coding
ENSG00000140450	-1.38247	4.05e-05	0.000424635	down	0.65	0.55	0.92	0.26	0.28	0.28	ARRDC4	protein coding
ENSG00000141505	-1.52331	0.000530541	0.00372607	down	2.03	1.86	1.69	0.56	0.86	0.64	ASGR1	protein coding
ENSG00000110881	-1.56944	1.69e-09	5.66e-08	down	1.64	1.8	1.58	0.46	0.81	0.48	ASIC1	protein coding
ENSG00000160072	-1.57811	7.88e-11	3.37e-09	down	2.2	1.12	2.05	0.62	0.58	0.56	ATAD3B	protein coding
ENSG00000167654	-1.92789	0.000572544	0.00396714	down	2.79	4.89	2.22	0.66	1.46	0.46	ATCAY	protein coding
ENSG00000162772	-4.07868	1.35e-46	2.15e-43	down	6.69	3.69	4.27	0.24	0.31	0.27	ATF3	protein coding
ENSG00000123395	-1.2763	2.1e-08	5.49e-07	down	4.38	2.23	3.34	1.35	1.54	1.16	ATG101	protein coding
ENSG00000057663	-1.14537	1.32e-11	6.72e-10	down	1.06	1.01	0.94	0.53	0.48	0.37	ATG5	protein coding
ENSG00000105409	-1.20865	0.00231082	0.0125965	down	3.96	2.14	3.03	1.14	1.13	1.38	ATP1A3	protein coding
ENSG00000157087	-1.95873	0.00714241	0.0312881	down	0.68	1.85	0.89	0.24	0.35	0.24	ATP2B2	protein coding
ENSG00000116459	-1.18668	3.74e-12	2.09e-10	down	1.57	1.36	1.34	0.75	0.67	0.5	ATP5F1	protein coding
ENSG00000081923	-2.33506	5.86e-09	1.77e-07	down	1.08	1.39	1.74	0.3	0.16	0.48	ATP8B1	protein coding
ENSG00000105146	-1.97999	0.00513015	0.0240279	down	1.7	1.97	2.55	0.66	0.48	0.44	AURKC	protein coding
ENSG00000112182	-2.498	2.7e-06	4.13e-05	down	1.64	3.67	3.11	0.45	0.25	0.83	BACH2	protein coding
ENSG00000151929	-1.47098	2.46e-27	8.89e-25	down	1.27	1.09	1.09	0.44	0.47	0.36	BAG3	protein coding
ENSG00000175866	-1.2651	4.51e-12	2.49e-10	down	2.67	2	2.87	1.05	1.08	1.02	BAIAP2	protein coding
ENSG00000095739	-1.18138	2.5e-05	0.000285493	down	1.34	1.86	1.21	0.57	0.91	0.54	BAMBI	protein coding
ENSG00000137936	-1.25948	1.09e-08	3.09e-07	down	2.34	2	2.36	1.05	0.95	0.81	BCAR3	protein coding
ENSG00000100739	-2.79245	0.00273988	0.0144772	down	5.84	9.9	7.66	3.47	1	0.83	BDKRB1	protein coding
ENSG00000176697	-1.04522	0.000135228	0.00118043	down	1.56	0.89	1.37	0.65	0.62	0.49	BDNF	protein coding
ENSG00000178409	-1.81546	1.33e-16	1.51e-14	down	2.44	2.27	2.27	0.68	0.74	0.57	BEND3	protein coding
ENSG00000133169	-1.38398	3.67e-05	0.000392399	down	5.41	1.95	3.24	1.37	1.23	1.08	BEX1	protein coding
ENSG00000134107	-1.47385	1.21e-30	5.37e-28	down	1.59	1.76	1.61	0.57	0.71	0.55	BHLHE40	protein coding
ENSG00000122870	-1.3006	6.97e-08	1.64e-06	down	0.94	1.7	1.05	0.47	0.43	0.61	BICC1	protein coding
ENSG00000135127	-1.59131	0.00616434	0.0278751	down	1.4	0.54	1.56	0.28	0.8	0.24	BICDL1	protein coding
ENSG00000100290	-1.23203	0.0298604	0.0961659	down	4.21	2.72	1.95	2.08	1.08	0.43	BIK	protein coding
ENSG00000136717	-1.30319	1.59e-10	6.4e-09	down	2.07	1.9	2.22	0.71	1.04	0.87	BIN1	protein coding
ENSG00000023445	-1.42637	2.81e-08	7.2e-07	down	2.12	2.94	1.88	0.99	0.81	0.85	BIRC3	protein coding
ENSG00000168487	-1.49343	2.53e-20	5.08e-18	down	0.49	0.5	0.52	0.2	0.19	0.16	BMP1	protein coding
ENSG00000153162	-1.02394	0.00883375	0.0370746	down	2.58	1.4	2	0.91	1.16	0.73	BMP6	protein coding
ENSG00000144857	-2.35095	1.01e-42	1.07e-39	down	2.21	2.75	2.19	0.49	0.45	0.46	BOC	protein_coding
ENSG00000082153	-1.06707	1.73e-19	3.1e-17	down	0.92	1.03	0.92	0.46	0.46	0.49	BZW1	protein coding
ENSG00000165507	-1.19042	0.00202619	0.0113058	down	1.51	3.88	1.13	0.64	0.9	0.77	C10orf10	protein coding
ENSG00000154493	-2.43243	0.00252982	0.013585	down	3.56	1.63	2.24	0.77	0.31	0.09	C10orf90	protein coding
ENSG00000166246	-1.15443	0.0322378	0.101822	down	1.55	1.13	0.68	0.43	0.59	0.53	C16orf71	protein coding
ENSG00000214212	-1.1338	0.0332684	0.104107	down	3.51	2.96	6.6	1.98	1.65	1.59	C19orf38	protein coding
ENSG00000197223	-1.14062	1.54e-08	4.19e-07	down	1.25	1.12	1.07	0.6	0.59	0.39	C1D	protein coding
ENSG00000182795	-2.49661	0.00542963	0.0251206	down	1.1	5.06	1.28	0.41	0.24	0.28	C1orf116	protein coding
ENSG00000162642	-1.03309	4.51e-09	1.41e-07	down	1.69	1.26	1.2	0.72	0.76	0.59	C1orf52	protein coding
ENSG00000182326	-1.41833	0.0295469	0.0953651	down	0.29	0.14	0.2	0.13	0.1	0	C1S	protein coding
ENSG00000196476	-1.37264	3.56e-11	1.63e-09	down	1.51	1.33	1.49	0.62	0.58	0.51	C20orf96	protein coding
ENSG00000157617	-1.01348	5.93e-12	3.2e-10	down	0.79	0.85	0.81	0.4	0.38	0.47	C2CD2	protein coding
ENSG00000197405	-1.94224	0.0025436	0.0136398	down	0.9	1.05	0.35	0.2	0.25	0.13	C5AR1	protein coding
ENSG00000178776	-2.01461	0.040426	0.120184	down	13	4.28	5.54	1.73	2.4	1.15	C5orf46	protein coding
ENSG00000188959	-2.93201	0.0170699	0.0619195	down	2.48	1.13	1.6	0.25	0.28	0	C9orf152	protein coding
ENSG00000186354	-2.73512	0.00136381	0.0082146	down	0.83	1.41	1.92	0.13	0.1	0.62	C9orf47	protein coding
ENSG00000104267	-1.59539	0.0012569	0.00768898	down	1.81	2.63	2.68	0.69	1.1	0.5	CA2	protein coding
ENSG00000151067	-1.21735	4.3e-05	0.000445249	down	0.48	0.65	0.51	0.28	0.24	0.18	CACNA1C	protein coding
ENSG00000075461	-1.38881	1.47e-06	2.45e-05	down	1.44	2.11	1.35	0.58	0.77	0.52	CACNG4	protein coding
ENSG00000122786	-2.23527	5.38e-39	3.95e-36	down	4.29	5.86	4.63	1.02	1.07	1.12	CALD1	protein coding
ENSG00000004660	-1.91243	4.23e-06	6.14e-05	down	3.42	3.4	4.04	0.9	1.38	0.67	CAMKK1	protein coding
ENSG00000110888	-1.46444	6.04e-15	5.36e-13	down	0.93	0.94	0.79	0.3	0.31	0.39	CAPRIN2	protein coding
ENSG00000187796	-1.25677	0.00238964	0.012967	down	1.43	0.88	1.31	0.55	0.43	0.59	CARD9	protein coding
ENSG00000159753	-1.70051	3.63e-08	9.05e-07	down	6.19	3.34	3.95	1.29	1.54	1.12	CARMIL2	protein coding
ENSG00000186648	-2.32015	0.0229288	0.0782732	down	0.93	0.64	1.41	0.35	0.12	0	CARMIL3	protein coding
ENSG00000130940	-1.2901	0.00340898	0.0172498	down	0.57	0.98	1.08	0.43	0.32	0.3	CASZ1	protein coding
ENSG00000099338	-1.88681	0.0048912	0.0231506	down	0.34	0.6	0.27	0.08	0.18	0.06	CATSPERG	protein coding
ENSG00000172785	-1.0608	6.17e-08	1.47e-06	down	1.27	1.15	1.08	0.56	0.66	0.5	CBWD1	protein coding
ENSG00000203952	-1.51727	0.00929185	0.0384902	down	1.32	0.63	0.61	0.27	0.31	0.24	CCDC160	protein coding
ENSG00000151468	-1.46985	0.027092	0.0890445	down	1.36	1.61	2.02	0.5	0.29	2.54	CCDC3	protein coding
ENSG00000139537	-1.08622	0.00535872	0.0248764	down	0.78	1.37	1.54	0.56	0.59	0.52	CCDC65	protein coding
ENSG00000110104	-1.38714	3.3e-09	1.05e-07	down	3.91	2.22	3.66	1.23	1.32	1.08	CCDC86	protein coding
ENSG00000173013	-1.15456	0.0425326	0.124574	down	1.69	1.28	1.1	0.67	0.57	0.69	CCDC96	protein coding
ENSG00000185972	-2.05592	0.00280766	0.0147416	down	2.23	1.43	2.65	0.79	0.6	0.17	CCIN	protein coding
ENSG00000108691	-3.41278	3.28e-12	1.85e-10	down	4.17	9.26	1.99	0.43	0.46	0.35	CCL2	protein coding
ENSG00000006606	-1.85978	1.85e-07	3.97e-06	down	11.04	10.97	14.98	3.36	3.2	3.84	CCL26	protein coding
ENSG00000170458	-2.32862	1.05e-06	1.82e-05	down	2.2	3.28	2.63	0.4	0.73	0.52	CD14	protein coding
ENSG00000120217	-2.13963	5.19e-28	1.99e-25	down	2.09	2.41	1.91	0.52	0.5	0.47	CD274	protein coding
ENSG00000106993	-1.14313	3.88e-14	2.99e-12	down	0.98	0.89	0.9	0.43	0.47	0.37	CDC37L1	protein coding
ENSG00000140945	-1.07112	5.45e-05	0.00054629	down	0.82	0.66	0.84	0.36	0.4	0.34	CDH13	protein coding
ENSG00000089486	-1.92851	0.0035772	0.017916	down	0.73	1.16	1.49	0.22	0.32	0.4	CDIP1	protein coding
ENSG00000129757	-1.21823	0.0169832	0.0616605	down	3.12	6.19	1.51	1.19	1.68	1.26	CDKN1C	protein coding
ENSG00000221869	-1.24626	2.39e-06	3.75e-05	down	2.27	1.33	1.76	0.89	0.88	0.56	CEBPD	protein coding
ENSG00000166582	-1.73796	0.0143354	0.0541173	down	0.41	0.29	0.38	0.16	0.07	0.11	CENPV	protein coding
ENSG00000197748	-1.97463	0.00033157	0.00250836	down	1.01	0.89	0.64	0.26	0.18	0.24	CFAP43	protein coding
ENSG00000243710	-1.7001	2.27e-07	4.76e-06	down	2.37	1.56	2.23	0.91	0.48	0.46	CFAP57	protein coding
ENSG00000100532	-1.51369	1.02e-13	7.24e-12	down	1.39	1.17	1.18	0.45	0.53	0.34	CGRRF1	protein coding
ENSG00000138135	-2.00229	0.026349	0.0871438	down	0.13	0.11	0.21	0.03	0.06	0.05	CH25H	protein coding
ENSG00000106554	-1.08054	4.04e-10	1.53e-08	down	1.53	1.17	1.33	0.71	0.69	0.54	CHCHD3	protein coding
ENSG00000136425	-1.33729	0.0283496	0.0922956	down	2.28	0.94	1.76	0.38	0.96	0.69	CIB2	protein coding
ENSG00000160161	-1.82352	0.00183495	0.0104556	down	4.64	2.5	1.46	0.77	1.05	0.49	CILP2	protein coding
ENSG00000125931	-2.48435	0.00594726	0.0270185	down	3.96	3.38	2.77	0.87	0.18	0.59	CITED1	protein coding
ENSG00000164442	-1.65676	6.3e-15	5.5e-13	down	1.53	1.39	1.23	0.47	0.49	0.39	CITED2	protein coding
ENSG00000175505	-1.74892	1.77e-15	1.7e-13	down	5.46	3.49	5.17	1.3	1.64	1.22	CLCF1	protein coding
ENSG00000112782	-1.50524	0.0466464	0.133454	down	0.76	2.81	0.78	0.21	0.62	0.79	CLIC5	protein coding
ENSG00000164309	-1.34637	0.000664669	0.00451064	down	0.62	1.63	0.81	0.39	0.31	0.47	CMYA5	protein coding
ENSG00000100528	-1.13937	8.74e-09	2.55e-07	down	1.14	0.94	1.11	0.55	0.5	0.4	CNIH1	protein coding
ENSG00000130176	-5.11863	0.000172889	0.00145153	down	13.62	40.51	7.66	1.73	0	0.28	CNN1	protein coding
ENSG00000174469	-1.30077	1.14e-07	2.58e-06	down	1.14	2.21	1.54	0.7	0.55	0.73	CNTNAP2	protein coding
ENSG00000106078	-1.70792	0.000120536	0.00107431	down	1.68	3.98	2.27	0.61	0.77	1.08	COBL	protein coding
ENSG00000108821	-1.18644	0.000189072	0.00156314	down	0.48	0.86	0.44	0.26	0.27	0.19	COL1A1	protein coding
ENSG00000080573	-2.20515	0.00279333	0.014697	down	0.48	0.28	0.35	0.07	0.11	0.04	COL5A3	protein coding
ENSG00000163359	-1.96201	0.016629	0.060645	down	2.57	0.79	2.67	0.36	0.41	0.28	COL6A3	protein coding
ENSG00000114270	-1.32053	8.98e-05	0.000832588	down	0.41	0.29	0.49	0.13	0.14	0.22	COL7A1	protein coding
ENSG00000169019	-1.35505	2.56e-10	9.96e-09	down	0.77	0.81	0.61	0.35	0.29	0.22	COMMD8	protein coding
ENSG00000128510	-2.41576	5.96e-18	8.69e-16	down	1.08	1.18	0.9	0.19	0.21	0.2	CPA4	protein coding
ENSG00000169372	-1.26878	1.87e-06	3.02e-05	down	0.98	0.9	0.81	0.34	0.47	0.36	CRADD	protein coding
ENSG00000146592	-2.27399	1.87e-25	5.77e-23	down	1.86	2.9	2.53	0.51	0.48	0.55	CREB5	protein coding
ENSG00000175874	-1.02493	0.0278778	0.0910206	down	3.55	3.86	2.83	1.63	1.57	2.08	CREG2	protein coding
ENSG00000103196	-3.50875	8.26e-14	5.98e-12	down	2.55	4.62	2.18	0.17	0.35	0.34	CRISPLD2	protein coding
ENSG00000006016	-1.02533	3.33e-05	0.000362237	down	3.18	2.2	2.33	1.39	1.2	1.23	CRLF1	protein coding
ENSG00000008405	-1.35163	6.65e-12	3.58e-10	down	1.02	1.33	0.86	0.42	0.48	0.37	CRY1	protein coding
ENSG00000109846	-2.96068	1.93e-20	3.92e-18	down	0.9	0.6	0.55	0.08	0.12	0.08	CRYAB	protein coding
ENSG00000184371	-1.8424	9.85e-36	6.5e-33	down	0.66	0.69	0.64	0.2	0.21	0.15	CSF1	protein coding
ENSG00000147408	-1.27938	0.000188435	0.00155877	down	0.44	0.46	0.42	0.18	0.2	0.18	CSGALNACT1	protein coding
ENSG00000121904	-1.71411	2.41e-12	1.39e-10	down	0.32	0.61	0.49	0.16	0.12	0.15	CSMD2	protein coding
ENSG00000144655	-1.64812	1.08e-16	1.25e-14	down	2.77	2.66	2.06	0.7	0.96	0.8	CSRNP1	protein coding
ENSG00000118523	-3.28337	8.4e-15	7.17e-13	down	4.85	2.89	4.32	0.38	0.46	0.34	CTGF	protein coding
ENSG00000119326	-1.40829	1.43e-10	5.8e-09	down	0.91	1.42	0.82	0.46	0.38	0.32	CTNNAL1	protein coding
ENSG00000275993	-1.09379	1.65e-05	0.000197323	down	0.59	1.07	0.81	0.43	0.4	0.35	CU639417.1	protein coding
ENSG00000081041	-3.41751	2.35e-13	1.6e-11	down	5.28	1.66	4.66	0.27	0.33	0.23	CXCL2	protein coding
ENSG00000163734	-2.90267	3.32e-08	8.39e-07	down	9.77	2.93	11.15	0.75	0.57	0.79	CXCL3	protein coding
ENSG00000169429	-2.17692	4.19e-05	0.000435968	down	12.68	7.99	9.66	2.79	1.88	1.83	CXCL8	protein coding
ENSG00000197021	-1.26414	1.43e-11	7.14e-10	down	2.28	1.6	1.8	0.88	0.86	0.65	CXorf40B	protein coding
ENSG00000171604	-1.24862	1.85e-17	2.49e-15	down	1.43	1.1	1.34	0.56	0.54	0.55	CXXC5	protein coding
ENSG00000138061	-2.58414	1.27e-10	5.23e-09	down	0.7	1.1	1.03	0.19	0.09	0.24	CYP1B1	protein coding
ENSG00000019186	-1.37281	0.000490295	0.00347404	down	1.6	3.51	1.92	0.99	0.58	1.25	CYP24A1	protein coding
ENSG00000142871	-3.39768	2.58e-75	7.05e-72	down	6.38	5.2	4.95	0.49	0.63	0.48	CYR61	protein coding
ENSG00000165617	-1.68686	1.88e-17	2.51e-15	down	1.68	1.39	1.67	0.49	0.47	0.56	DACT1	protein coding
ENSG00000167657	-1.11635	5.94e-08	1.42e-06	down	2.06	1.36	1.77	0.88	0.93	0.67	DAPK3	protein coding
ENSG00000119599	-1.91389	6.6e-14	4.89e-12	down	1.82	1.66	1.55	0.41	0.58	0.38	DCAF4	protein coding
ENSG00000182308	-2.09312	0.000860615	0.00560558	down	0.62	1.29	0.91	0.24	0.23	0.2	DCAF4L1	protein coding
ENSG00000222046	-1.0468	0.0171527	0.0621628	down	0.48	0.65	0.77	0.35	0.17	0.41	DCDC2B	protein coding
ENSG00000137692	-1.27655	2.03e-11	9.79e-10	down	2.7	1.66	2.28	0.98	0.99	0.76	DCUN1D5	protein coding
ENSG00000153904	-1.91167	2.28e-26	7.63e-24	down	1.85	2.75	1.95	0.62	0.56	0.59	DDAH1	protein coding
ENSG00000104808	-1.86553	0.0130215	0.0501173	down	2.48	1.29	1.41	0.36	0.76	0.43	DHDH	protein coding
ENSG00000117597	-1.02798	5.71e-07	1.06e-05	down	0.84	0.87	0.94	0.42	0.44	0.46	DIEXF	protein coding
ENSG00000211448	-1.43134	0.00219035	0.0120394	down	0.97	3.04	1.04	0.52	0.41	0.59	DIO2	protein coding
ENSG00000176490	-1.14785	0.000106826	0.000965116	down	4.25	3.22	3.77	1.76	2.08	1.27	DIRAS1	protein coding
ENSG00000162595	-1.37508	3.18e-05	0.000348567	down	2.76	1.91	2.71	0.97	1	1	DIRAS3	protein coding
ENSG00000164741	-1.28545	1.69e-08	4.55e-07	down	1.26	2.36	1.53	0.72	0.65	0.79	DLC1	protein coding
ENSG00000161249	-1.03514	0.0191063	0.0675274	down	6.48	3.5	5.51	2.01	2.28	2.61	DMKN	protein coding
ENSG00000167646	-1.52463	6.98e-06	9.5e-05	down	2.91	3.03	1.77	0.77	1.25	0.77	DNAAF3	protein coding
ENSG00000114841	-1.13199	0.000531098	0.00372861	down	0.46	0.5	0.65	0.22	0.29	0.23	DNAH1	protein coding
ENSG00000250091	-1.21081	0.00161287	0.00942623	down	1.03	2.32	1.52	0.64	0.81	0.59	DNAH10OS	protein coding
ENSG00000132002	-1.43278	1.05e-18	1.69e-16	down	1.31	1.03	1.16	0.44	0.49	0.39	DNAJB1	protein coding
ENSG00000059769	-1.25015	1.99e-08	5.24e-07	down	2.17	1.52	2.28	0.74	0.93	0.83	DNAJC25	protein coding
ENSG00000179532	-1.11479	7.74e-06	0.000103557	down	0.51	0.44	0.54	0.25	0.2	0.26	DNHD1	protein coding
ENSG00000197959	-1.04058	8.12e-05	0.000763165	down	0.59	0.81	0.52	0.37	0.24	0.35	DNM3	protein coding
ENSG00000134516	-1.24323	0.00245739	0.0132781	down	0.58	0.84	0.8	0.26	0.25	0.5	DOCK2	protein coding
ENSG00000104885	-1.24169	4.74e-25	1.44e-22	down	1.64	1.62	1.91	0.81	0.7	0.72	DOT1L	protein coding
ENSG00000136048	-1.05179	1.98e-08	5.22e-07	down	0.87	1.1	0.67	0.47	0.42	0.39	DRAM1	protein coding
ENSG00000125868	-1.1121	6.11e-15	5.38e-13	down	1.58	1.69	1.27	0.74	0.71	0.67	DSTN	protein coding
ENSG00000141994	-1.1351	3.52e-05	0.000378092	down	1.71	0.99	1.8	0.68	0.76	0.53	DUS3L	protein coding
ENSG00000120129	-3.96516	2.14e-136	1.37e-132	down	4.98	4.17	3.84	0.27	0.33	0.26	DUSP1	protein coding
ENSG00000081721	-1.27429	2.02e-08	5.3e-07	down	1.8	1.05	1.58	0.61	0.66	0.5	DUSP12	protein coding
ENSG00000276023	-1.57525	1.53e-19	2.79e-17	down	3.33	2.47	2.79	0.97	1.05	0.9	DUSP14	protein coding
ENSG00000138166	-2.85033	1.88e-18	2.97e-16	down	11.71	4.96	7.08	0.84	1.25	0.89	DUSP5	protein coding
ENSG00000127334	-1.12686	1.97e-10	7.75e-09	down	1.04	1.2	1.02	0.5	0.5	0.54	DYRK2	protein coding
ENSG00000105246	-1.27768	0.0307194	0.0980895	down	2.48	1.42	2.03	0.79	0.5	1.38	EBI3	protein coding
ENSG00000117395	-1.0565	4.54e-06	6.51e-05	down	4.26	2.26	3.19	1.6	1.61	1.34	EBNA1BP2	protein coding
ENSG00000078401	-4.74669	2.46e-45	2.94e-42	down	13.22	34.01	10.6	0.68	0.75	0.55	EDN1	protein coding
ENSG00000115468	-3.23064	0.00026688	0.0020987	down	1.72	2.06	2.71	0.14	0.28	0.25	EFHD1	protein coding
ENSG00000120738	-5.04079	4.01e-66	9.58e-63	down	19.94	11.7	21.71	0.4	0.59	0.53	EGR1	protein coding
ENSG00000122877	-3.82899	5.04e-12	2.76e-10	down	19.81	5.25	11.5	0.37	0.94	0.61	EGR2	protein coding
ENSG00000179388	-5.84053	4.89e-38	3.34e-35	down	18.08	20.33	77.6	0.37	0.56	0.22	EGR3	protein coding
ENSG00000110047	-1.69565	1.23e-22	3.01e-20	down	2.21	2.7	2.07	0.74	0.88	0.59	EHD1	protein coding
ENSG00000255150	-1.50973	0.00126398	0.00771009	down	0.99	1.3	0.59	0.22	0.32	0.47	EID3	protein coding
ENSG00000175376	-1.06519	5.2e-14	3.93e-12	down	3.66	3.62	3.06	1.69	1.84	1.53	EIF1AD	protein coding
ENSG00000147677	-1.01883	2.8e-12	1.59e-10	down	1.89	1.53	1.61	0.9	0.93	0.72	EIF3H	protein coding
ENSG00000131148	-1.17272	4.64e-11	2.08e-09	down	2.32	1.5	1.91	0.85	0.89	0.81	EMC8	protein coding
ENSG00000120658	-1.27389	0.00186041	0.0105598	down	1.9	1.47	1.63	0.7	0.9	0.44	ENOX1	protein coding
ENSG00000095203	-1.17138	1.69e-05	0.000202159	down	0.86	0.97	0.94	0.49	0.34	0.41	EPB41L4B	protein coding
ENSG00000146904	-2.48658	4.67e-34	2.55e-31	down	7.4	4.61	5.95	1.2	1.22	0.83	EPHA1	protein coding
ENSG00000177106	-2.29653	0.000514385	0.0036286	down	0.73	1.2	0.85	0.33	0.09	0.12	EPS8L2	protein coding
ENSG00000178965	-2.70993	0.00562593	0.0258288	down	0.83	0.96	1.49	0.08	0.33	0.21	ERICH3	protein coding
ENSG00000116285	-1.15173	0.0267775	0.0883054	down	2.08	0.91	1.61	0.64	0.63	0.55	ERRFI1	protein coding
ENSG00000120705	-1.04544	7.45e-12	3.95e-10	down	1.11	0.97	1.12	0.56	0.51	0.5	ETF1	protein coding
ENSG00000134954	-1.4073	5.48e-12	2.98e-10	down	1.28	1.98	1.4	0.62	0.58	0.59	ETS1	protein coding
ENSG00000157557	-1.69804	3.2e-34	1.8e-31	down	1.9	1.99	1.64	0.59	0.58	0.57	ETS2	protein coding
ENSG00000182197	-1.62383	1.32e-35	8.42e-33	down	2.3	2.42	2	0.74	0.81	0.69	EXT1	protein coding
ENSG00000117525	-4.35799	2.6e-22	6.03e-20	down	27.3	11.89	20.04	0.88	0.91	0.8	F3	protein coding
ENSG00000117480	-1.11451	0.0222485	0.0763914	down	0.44	0.68	0.7	0.35	0.27	0.24	FAAH	protein coding
ENSG00000221968	-1.11906	1.9e-05	0.000224384	down	2.06	0.89	1.61	0.64	0.84	0.54	FADS3	protein coding
ENSG00000159784	-1.12099	0.00338062	0.0171262	down	4.02	3.5	5.26	1.62	2.55	1.44	FAM131B	protein coding
ENSG00000185519	-2.99698	0.00166578	0.00966975	down	7.02	14.25	2.87	1.16	0.84	0.83	FAM131C	protein coding
ENSG00000164142	-1.29509	7.63e-05	0.000726168	down	0.62	1.39	0.86	0.35	0.44	0.38	FAM160A1	protein coding
ENSG00000104059	-2.29706	0.00628957	0.0282912	down	5.37	4.5	4.63	0.64	2.22	0.79	FAM189A1	protein coding
ENSG00000135063	-2.33966	4.13e-07	8e-06	down	3.02	1.59	5.32	0.46	0.6	0.43	FAM189A2	protein coding
ENSG00000139438	-1.19423	0.00398574	0.0195979	down	3.47	2.29	2.78	1.41	0.85	1.5	FAM222A	protein coding
ENSG00000183508	-1.3873	0.00255239	0.0136755	down	0.8	2.04	0.75	0.54	0.42	0.3	FAM46C	protein coding
ENSG00000174137	-3.23937	0.000954873	0.00610716	down	7.02	3.94	2.24	0.17	0.75	0.79	FAM53A	protein coding
ENSG00000167695	-1.71404	2.62e-22	6.03e-20	down	2.63	2.11	2.32	0.76	0.75	0.66	FAM57A	protein coding
ENSG00000182118	-1.07613	2.26e-05	0.00026062	down	3.07	2.98	2.2	1.41	1.19	1.38	FAM89A	protein coding
ENSG00000116661	-3.14937	0.00221544	0.0121563	down	7.43	7.88	11.5	0.72	0	3.46	FBXO2	protein coding
ENSG00000162894	-2.04473	0.0153131	0.0570198	down	1.9	4.82	13.41	1.11	0.69	0.79	FCMR	protein coding
ENSG00000073712	-1.31973	2.37e-18	3.66e-16	down	0.97	0.98	0.94	0.4	0.39	0.39	FERMT2	protein coding
ENSG00000149781	-1.01381	0.0403841	0.120103	down	2.74	2.89	1.98	1.05	1.19	1.85	FERMT3	protein coding
ENSG00000113578	-1.71412	0.0138118	0.0525243	down	20.77	52.13	39.28	6.28	11.16	15.92	FGF1	protein coding
ENSG00000158815	-3.49676	0.0160051	0.0588629	down	0	0.56	1.92	0	0.13	0.15	FGF17	protein coding
ENSG00000156427	-1.84005	0.00413557	0.0201683	down	2.75	1.93	1.92	0.45	0.77	0.8	FGF18	protein coding
ENSG00000138675	-2.19369	1.64e-24	4.67e-22	down	3.93	3.75	3.45	0.93	0.68	0.95	FGF5	protein coding
ENSG00000066468	-1.05295	0.00668377	0.0296872	down	0.31	0.6	0.29	0.17	0.19	0.16	FGFR2	protein coding
ENSG00000160867	-2.88926	1.9e-17	2.51e-15	down	2.76	2.85	2.71	0.35	0.37	0.42	FGFR4	protein coding
ENSG00000137460	-2.53238	1.56e-19	2.81e-17	down	0.61	1.11	0.78	0.14	0.13	0.17	FHDC1	protein coding
ENSG00000115641	-3.0474	1.42e-23	3.71e-21	down	11.32	4.62	7.26	0.9	1.02	0.66	FHL2	protein coding
ENSG00000183386	-1.67429	7.48e-20	1.43e-17	down	2.76	1.94	2.4	0.71	0.82	0.74	FHL3	protein coding
ENSG00000168386	-1.87765	4.33e-11	1.95e-09	down	1.1	2.41	0.98	0.37	0.34	0.4	FILIP1L	protein coding
ENSG00000179431	-2.06435	1.18e-12	7.19e-11	down	4.71	2.29	4.11	0.86	0.88	0.71	FJX1	protein coding
ENSG00000004478	-1.30305	1.05e-18	1.69e-16	down	1.86	1.78	1.59	0.72	0.84	0.63	FKBP4	protein coding
ENSG00000170345	-6.37796	7.91e-144	7.57e-140	down	20.29	16.06	15.58	0.18	0.22	0.25	FOS	protein coding
ENSG00000125740	-6.90847	2.83e-104	1.08e-100	down	7.27	15.04	8.56	0.06	0.1	0.09	FOSB	protein coding
ENSG00000175592	-1.75345	0.00162994	0.00949988	down	11.35	4.01	10.37	2.04	2.21	1.91	FOSL1	protein coding
ENSG00000075426	-2.56919	6.86e-60	1.31e-56	down	3.45	4.29	3.43	0.65	0.62	0.66	FOSL2	protein coding
ENSG00000179772	-1.70798	2.65e-05	0.000298535	down	1.36	0.65	1.27	0.27	0.5	0.26	FOXS1	protein coding
ENSG00000277117	-2.72065	0.000844407	0.00551316	down	3.22	3.5	7.98	0.43	1.08	0.59	FP565260.3	protein coding
ENSG00000139926	-1.26577	8.94e-09	2.6e-07	down	0.65	0.78	0.72	0.34	0.25	0.34	FRMD6	protein coding
ENSG00000186765	-1.47303	0.00733356	0.0319644	down	3.17	1.1	3.32	0.92	0.63	0.65	FSCN2	protein coding
ENSG00000070404	-1.53411	7.49e-16	7.62e-14	down	3.96	3.2	3.38	1.25	1.43	1.1	FSTL3	protein coding
ENSG00000160282	-2.73557	0.00350508	0.0176333	down	0.46	0.21	0.53	0.05	0.12	0	FTCD	protein coding
ENSG00000165775	-1.00978	4.63e-09	1.44e-07	down	2.27	1.97	1.8	1.09	1.05	0.93	FUNDC2	protein coding
ENSG00000104064	-1.13806	3.76e-14	2.91e-12	down	1.43	1.61	1.32	0.7	0.66	0.67	GABPB1	protein coding
ENSG00000111886	-2.53409	0.00878165	0.0368964	down	0.14	0.47	0.57	0.05	0.08	0.06	GABRR2	protein coding
ENSG00000099860	-2.11198	6.83e-26	2.21e-23	down	8.76	4.86	5.42	1.39	1.68	1.31	GADD45B	protein coding
ENSG00000156466	-1.58489	0.00150801	0.00892527	down	1.76	4.75	1.21	0.56	0.99	0.67	GDF6	protein coding
ENSG00000158555	-1.25967	4.78e-06	6.8e-05	down	1.62	1.46	1.28	0.54	0.59	0.77	GDPD5	protein coding
ENSG00000164949	-2.05849	3.23e-23	8.13e-21	down	6.91	4.8	3.69	1.15	1.21	1.32	GEM	protein coding
ENSG00000142252	-1.07826	7.07e-06	9.58e-05	down	2.71	1.7	1.56	0.95	1.01	0.82	GEMIN7	protein coding
ENSG00000131459	-2.52728	2.08e-42	2.09e-39	down	1.51	1.9	1.26	0.25	0.29	0.27	GFPT2	protein coding
ENSG00000165474	-2.24068	6.04e-05	0.000595346	down	11.92	10.64	9.46	1.25	2	5.19	GJB2	protein coding
ENSG00000107249	-1.24591	2.12e-09	7e-08	down	0.75	1.22	0.79	0.39	0.34	0.47	GLIS3	protein coding
ENSG00000065325	-2.90729	0.00278843	0.0146809	down	2.06	1.46	1.06	0.17	0.16	0.35	GLP2R	protein coding
ENSG00000115419	-1.25234	6.16e-08	1.47e-06	down	0.48	0.84	0.45	0.27	0.22	0.26	GLS	protein coding
ENSG00000128266	-1.12069	0.00195869	0.0110195	down	0.97	1.35	1.59	0.67	0.54	0.62	GNAZ	protein coding
ENSG00000185838	-1.29867	2.53e-08	6.58e-07	down	3.92	2.42	3.61	1.53	1.37	1.21	GNB1L	protein coding
ENSG00000163938	-1.03979	1.32e-08	3.68e-07	down	2.29	1.54	1.98	0.97	1.01	0.84	GNL3	protein coding
ENSG00000155265	-2.21215	5.36e-05	0.000538993	down	3.71	1.71	1.17	0.39	0.47	0.45	GOLGA7B	protein coding
ENSG00000147257	-1.72491	0.0295262	0.0953305	down	2.04	2.36	1.28	0.69	0.64	0.35	GPC3	protein coding
ENSG00000180998	-1.13256	0.00479153	0.0227351	down	0.62	1.05	0.53	0.37	0.22	0.41	GPR137C	protein coding
ENSG00000119737	-1.67573	0.00640613	0.028694	down	0.39	1.37	0.92	0.19	0.32	0.34	GPR75	protein coding
ENSG00000213654	-1.56303	0.0158133	0.0583399	down	1.54	2.18	4.09	0.51	1.2	0.5	GPSM3	protein coding
ENSG00000171189	-2.81441	0.0113402	0.0449682	down	1.86	1.13	1.28	0.17	0.16	0.28	GRIK1	protein coding
ENSG00000100744	-1.19382	1.41e-12	8.38e-11	down	0.85	0.86	0.81	0.37	0.39	0.37	GSKIP	protein coding
ENSG00000213366	-2.17077	0.000619316	0.00425421	down	0.22	0.24	0.45	0.04	0.09	0.07	GSTM2	protein coding
ENSG00000112599	-1.1258	0.0435751	0.127024	down	1.65	1.24	1.34	0.5	1.11	0.59	GUCA1B	protein coding
ENSG00000056998	-2.04705	0.000439101	0.00315615	down	1.1	2.39	1.21	0.29	0.39	0.44	GYG2	protein coding
ENSG00000113070	-4.45052	1.95e-127	9.34e-124	down	18.95	19.61	14.73	0.79	0.93	0.78	HBEGF	protein coding
ENSG00000270379	-2.94443	0.00666161	0.0296231	down	0.1	0.35	0.96	0	0.11	0.06	HEATR9	protein coding
ENSG00000069812	-2.28195	3.68e-06	5.41e-05	down	1.32	1.76	1.13	0.25	0.37	0.27	HES2	protein coding
ENSG00000110422	-1.25466	2.56e-06	3.97e-05	down	0.48	0.9	0.68	0.28	0.24	0.37	HIPK3	protein coding
ENSG00000136630	-1.24825	1.38e-05	0.000169301	down	2.64	2.05	1.98	0.85	1.33	0.73	HLX	protein coding
ENSG00000100292	-2.66283	8.91e-07	1.57e-05	down	10.14	2.49	5.63	0.69	0.96	0.7	HMOX1	protein coding
ENSG00000095066	-1.42933	4.59e-14	3.49e-12	down	1.72	1.25	1.49	0.5	0.65	0.55	HOOK2	protein coding
ENSG00000123364	-1.27596	5.47e-12	2.98e-10	down	1.71	1.35	1.44	0.68	0.59	0.61	HOXC13	protein coding
ENSG00000158104	-1.48506	0.00771731	0.0333481	down	1.24	1.56	1.21	0.4	0.51	0.58	HPD	protein coding
ENSG00000110169	-1.95501	0.0245449	0.0823778	down	1.03	0.47	0.89	0.08	0.23	0.33	HPX	protein coding
ENSG00000165868	-1.76924	3.03e-12	1.72e-10	down	1.29	2.08	1.41	0.39	0.52	0.51	HSPA12A	protein coding
ENSG00000204389	-1.7026	9.87e-09	2.83e-07	down	0.48	0.54	0.47	0.18	0.18	0.1	HSPA1A	protein coding
ENSG00000204388	-1.78925	2.8e-22	6.37e-20	down	0.7	0.76	0.56	0.19	0.24	0.18	HSPA1B	protein coding
ENSG00000173110	-8.51721	2.27e-94	7.25e-91	down	5.12	5.42	2.63	0.01	0.02	0.01	HSPA6	protein coding
ENSG00000109971	-1.34393	5.5e-17	6.83e-15	down	0.69	0.83	0.57	0.28	0.31	0.24	HSPA8	protein coding
ENSG00000106211	-1.43503	3.52e-06	5.21e-05	down	2.4	2.12	1.93	0.84	0.89	0.73	HSPB1	protein coding
ENSG00000152137	-1.35896	3.47e-19	5.71e-17	down	2.12	1.82	1.7	0.72	0.82	0.72	HSPB8	protein coding
ENSG00000120694	-1.45714	1.75e-09	5.87e-08	down	0.31	0.67	0.32	0.16	0.14	0.15	HSPH1	protein coding
ENSG00000179546	-2.23776	2.41e-05	0.000276077	down	3.16	4.63	3.91	0.97	0.96	0.58	HTR1D	protein coding
ENSG00000148377	-1.15196	1.89e-06	3.05e-05	down	2.43	2.07	2.38	1.12	1.28	0.75	IDI2	protein coding
ENSG00000160888	-1.29979	1.71e-11	8.34e-10	down	4.02	2.55	4.04	1.29	1.58	1.42	IER2	protein coding
ENSG00000162783	-1.99734	4.86e-25	1.45e-22	down	4.03	2.42	3.21	0.76	0.91	0.74	IER5	protein coding
ENSG00000169991	-2.49401	1.22e-45	1.67e-42	down	2.87	4.31	2.88	0.56	0.69	0.56	IFFO2	protein coding
ENSG00000027697	-1.273	6.39e-15	5.56e-13	down	0.58	0.52	0.57	0.25	0.23	0.22	IFNGR1	protein coding
ENSG00000006652	-1.25924	5.86e-07	1.08e-05	down	1.47	0.91	1.21	0.55	0.46	0.45	IFRD1	protein coding
ENSG00000095752	-3.50758	1.18e-41	1.07e-38	down	22.54	13.72	16.09	1.25	1.73	1.63	IL11	protein coding
ENSG00000081985	-3.26213	0.00293834	0.015318	down	0.74	1.13	1.28	0.09	0	0.28	IL12RB2	protein coding
ENSG00000134470	-1.02776	0.0211195	0.0731756	down	1.39	0.64	1.5	0.62	0.49	0.43	IL15RA	protein coding
ENSG00000115008	-1.65579	0.0397561	0.118808	down	2.74	2.56	2.66	0.65	1.04	0.69	IL1A	protein coding
ENSG00000125538	-4.11598	1.56e-06	2.58e-05	down	3.23	10.2	9.15	0.1	1.08	0.28	IL1B	protein coding
ENSG00000104998	-1.337	2.99e-15	2.78e-13	down	2.39	2.86	2.42	1.01	1.06	1.02	IL27RA	protein coding
ENSG00000008517	-2.47821	2.22e-14	1.77e-12	down	4.91	4.43	3.43	0.69	0.87	0.8	IL32	protein coding
ENSG00000157368	-3.24071	0.0037198	0.0185099	down	45.81	2	2.13	0.87	0.11	0.92	IL34	protein coding
ENSG00000077238	-1.16269	9.67e-07	1.69e-05	down	4.54	3.04	3.75	1.68	1.93	1.46	IL4R	protein coding
ENSG00000136244	-4.94198	8.52e-35	5.25e-32	down	7.82	3.7	5.36	0.14	0.18	0.19	IL6	protein coding
ENSG00000122641	-1.77195	2.04e-05	0.000237559	down	2.56	4.38	2.94	0.96	1.38	0.61	INHBA	protein coding
ENSG00000196497	-1.78284	0.0356486	0.10946	down	0.62	0.79	1.66	0.51	0.07	0.31	IPO4	protein coding
ENSG00000283154	-1.08282	0.0387874	0.116874	down	0.73	0.99	1.1	1.04	0.15	0.42	IQCJ-SCHIP1	protein coding
ENSG00000164675	-1.94808	0.0210175	0.072907	down	1.44	1.5	1.7	0.43	0.27	0.59	IQUB	protein coding
ENSG00000134070	-2.04057	2.03e-11	9.79e-10	down	1.66	1.77	1.69	0.47	0.46	0.32	IRAK2	protein coding
ENSG00000101230	-1.71723	0.0219527	0.0755754	down	1.14	1.89	3.35	0.47	0.69	0.59	ISM1	protein coding
ENSG00000101384	-1.86496	3.11e-16	3.36e-14	down	0.48	0.4	0.46	0.13	0.12	0.12	JAG1	protein coding
ENSG00000008083	-1.00242	6.62e-07	1.21e-05	down	1.75	3	1.76	1.04	1.15	1	JARID2	protein coding
ENSG00000070495	-1.45456	7.91e-13	4.96e-11	down	3.37	2.4	2.52	1.05	1.06	0.97	JMJD6	protein coding
ENSG00000149596	-1.59289	0.000103763	0.000942348	down	1.49	1.76	1.74	0.6	0.63	0.44	JPH2	protein coding
ENSG00000177606	-1.08051	2.01e-16	2.24e-14	down	2.63	2.56	2.89	1.21	1.31	1.4	JUN	protein coding
ENSG00000171223	-2.39972	1.62e-33	8.62e-31	down	4.32	2.51	4.27	0.66	0.78	0.63	JUNB	protein coding
ENSG00000176407	-1.00968	1.08e-09	3.75e-08	down	1.77	1.29	1.62	0.8	0.78	0.74	KCMF1	protein coding
ENSG00000170049	-1.08315	0.0153726	0.0571303	down	1.13	1.1	1.15	0.89	0.5	0.27	KCNAB3	protein coding
ENSG00000131398	-1.0876	0.00422327	0.0205436	down	1.9	1.35	1.62	0.72	0.68	0.98	KCNC3	protein coding
ENSG00000055118	-2.18852	0.0233944	0.0795037	down	1.35	1.26	0.69	0.29	0	0.46	KCNH2	protein coding
ENSG00000120049	-1.02172	0.043732	0.127346	down	0.18	0.37	0.22	0.12	0.08	0.19	KCNIP2	protein coding
ENSG00000178695	-2.2915	2.1e-43	2.36e-40	down	0.81	1.01	0.96	0.18	0.17	0.23	KCTD12	protein coding
ENSG00000151364	-2.82966	0.0137425	0.0523434	down	6.19	1.88	1.92	0.55	0.13	0.2	KCTD14	protein coding
ENSG00000138944	-1.67692	0.000861726	0.00561091	down	1.98	1.2	3.38	0.53	0.89	0.53	KIAA1644	protein coding
ENSG00000049130	-1.61603	1.06e-11	5.49e-10	down	1.23	1.1	1.1	0.35	0.35	0.47	KITLG	protein coding
ENSG00000155090	-1.83662	2.63e-19	4.53e-17	down	1.29	1.35	1.21	0.34	0.41	0.35	KLF10	protein coding
ENSG00000102554	-1.09257	6.47e-14	4.83e-12	down	2.2	2.34	2.28	1.16	1.06	1.03	KLF5	protein coding
ENSG00000067082	-1.73108	2.11e-33	1.09e-30	down	2.96	3.89	2.71	0.94	1.06	0.91	KLF6	protein coding
ENSG00000131650	-2.87449	7.4e-14	5.44e-12	down	6.33	6.18	7.03	0.77	1.02	0.87	KREMEN2	protein coding
ENSG00000186395	-1.37616	2.79e-09	8.94e-08	down	5	2.29	3.26	1.31	1.35	1.26	KRT10	protein coding
ENSG00000167767	-1.36122	2.84e-08	7.28e-07	down	3.18	2.12	2.76	1.05	1.13	0.9	KRT80	protein coding
ENSG00000198910	-1.46885	1.02e-14	8.45e-13	down	0.62	0.68	0.68	0.25	0.22	0.26	L1CAM	protein coding
ENSG00000058085	-1.19934	0.0339988	0.10589	down	3.71	3.13	2.55	1	1.33	2	LAMC2	protein coding
ENSG00000050555	-1.98424	0.0483748	0.13731	down	2.97	0.92	1.44	0.43	0.6	0.14	LAMC3	protein coding
ENSG00000204381	-1.21636	2.58e-14	2.04e-12	down	1.56	1.79	1.42	0.72	0.74	0.62	LAYN	protein coding
ENSG00000213626	-2.56953	8.01e-18	1.13e-15	down	2.25	3.73	1.6	0.37	0.45	0.39	LBH	protein coding
ENSG00000187942	-1.36986	0.0120795	0.04733	down	0.66	0.99	0.67	0.27	0.57	0.12	LDLRAD2	protein coding
ENSG00000106003	-2.1262	3.37e-07	6.75e-06	down	5.21	5.13	4.57	0.9	1.08	1.73	LFNG	protein coding
ENSG00000100079	-1.73626	0.000919756	0.0059084	down	3.06	4.41	2.51	1.64	1.03	0.46	LGALS2	protein coding
ENSG00000153012	-3.42277	0.000228938	0.00184433	down	2.23	3.19	4.15	0.11	0.34	0.4	LGI2	protein coding
ENSG00000197753	-1.10225	6.99e-10	2.54e-08	down	0.98	0.92	0.8	0.48	0.47	0.34	LHFPL5	protein coding
ENSG00000128342	-3.36614	5.41e-11	2.4e-09	down	18.94	9.37	16.29	1.36	1.33	1.19	LIF	protein coding
ENSG00000072163	-1.72755	0.00255989	0.0137118	down	2.29	3	2.21	1.1	0.55	0.53	LIMS2	protein coding
ENSG00000138131	-2.1438	4.78e-20	9.51e-18	down	1.38	1.35	1.42	0.29	0.43	0.22	LOXL4	protein coding
ENSG00000176454	-1.24273	6.71e-14	4.95e-12	down	1.6	1.36	1.45	0.73	0.61	0.56	LPCAT4	protein coding
ENSG00000128011	-1.22546	0.0146321	0.0550525	down	4.01	2.78	1.78	1.01	1.34	1.27	LRFN1	protein coding
ENSG00000137269	-1.0835	5.5e-07	1.02e-05	down	0.81	0.77	0.64	0.37	0.33	0.37	LRRC1	protein coding
ENSG00000128594	-1.79271	0.032501	0.102343	down	0.46	1.05	0.23	0.15	0.18	0.05	LRRC4	protein coding
ENSG00000033122	-1.58131	0.0112032	0.0445773	down	0.29	0.7	0.44	0.11	0.15	0.22	LRRC7	protein coding
ENSG00000170382	-3.70009	0.00434246	0.0210005	down	0.17	0.1	0.46	0	0.05	0	LRRN2	protein coding
ENSG00000012223	-2.3239	7.36e-05	0.000704178	down	3.3	3.73	4.64	0.58	1.11	0.69	LTF	protein coding
ENSG00000135521	-1.23786	2.68e-17	3.44e-15	down	3.35	3.05	3.16	1.34	1.54	1.25	LTV1	protein coding
ENSG00000240053	-1.76913	0.0343875	0.106743	down	0.07	0.18	0.27	0	0.14	0.03	LY6G5B	protein coding
ENSG00000144214	-1.93968	0.0012333	0.00758139	down	0.56	1.57	0.87	0.19	0.25	0.34	LYG1	protein coding
ENSG00000140280	-1.49195	1.43e-07	3.15e-06	down	2.05	1.07	1.6	0.64	0.5	0.47	LYSMD2	protein coding
ENSG00000182759	-2.01902	0.000769724	0.00510576	down	3.1	7.07	2.71	0.98	1.06	0.97	MAFA	protein coding
ENSG00000185022	-2.86339	1.5e-21	3.26e-19	down	15.23	7.51	12.52	1.4	1.94	1.16	MAFF	protein coding
ENSG00000198517	-1.47006	1.59e-16	1.79e-14	down	4.26	2.7	3.72	1.36	1.29	1.2	MAFK	protein coding
ENSG00000162972	-1.07756	7.42e-06	0.000100209	down	1.5	0.96	1.12	0.6	0.65	0.46	MAIP1	protein coding
ENSG00000111837	-1.39178	0.00216419	0.0119471	down	0.56	1.14	0.64	0.33	0.26	0.23	MAK	protein coding
ENSG00000013619	-1.54803	2.55e-09	8.25e-08	down	0.82	1.6	0.81	0.4	0.32	0.35	MAMLD1	protein coding
ENSG00000034152	-2.43889	1.97e-32	9.17e-30	down	6.4	5.31	4.41	1.12	0.99	0.93	MAP2K3	protein coding
ENSG00000006062	-1.5519	4.27e-33	2.15e-30	down	1.72	1.82	1.84	0.62	0.64	0.61	MAP3K14	protein coding
ENSG00000156711	-1.40625	0.00215604	0.011909	down	0.24	0.52	0.37	0.12	0.13	0.19	MAPK13	protein coding
ENSG00000162510	-1.60508	0.0351966	0.108455	down	4.42	1.58	1.28	0.4	1.54	0.38	MATN1	protein coding
ENSG00000132561	-1.00508	6.62e-05	0.000642524	down	0.3	0.37	0.35	0.16	0.2	0.16	MATN2	protein coding
ENSG00000280987	-1.60375	0.000541033	0.0037914	down	0.86	0.37	0.55	0.21	0.16	0.17	MATR3	protein coding
ENSG00000198125	-2.75411	0.0380237	0.115161	down	4.54	2.25	0.96	0.43	0	0.46	MB	protein coding
ENSG00000180611	-2.14598	1.22e-29	5.06e-27	down	1.47	2	1.49	0.39	0.36	0.4	MB21D2	protein coding
ENSG00000133398	-1.15548	1.18e-06	2.03e-05	down	4.21	1.88	3.2	1.3	1.4	1.29	MED10	protein coding
ENSG00000197889	-2.05895	0.00982075	0.0401676	down	3.36	2.03	3.19	0.75	0.9	0.38	MEIG1	protein coding
ENSG00000176845	-2.04071	2.37e-11	1.11e-09	down	13.22	4.53	7.39	1.78	1.99	2.03	METRNL	protein coding
ENSG00000037897	-1.34967	6.77e-07	1.23e-05	down	2.89	1.5	2.23	0.88	0.79	0.79	METTL1	protein coding
ENSG00000100060	-4.02338	9.53e-06	0.00012408	down	4.64	7.13	4.47	0.87	0.21	0	MFNG	protein coding
ENSG00000168389	-1.80742	5.57e-19	9.1e-17	down	3.5	3.44	3.37	1.14	1.03	0.87	MFSD2A	protein coding
ENSG00000133816	-2.65388	5.74e-39	4.07e-36	down	2.87	2.7	2.83	0.43	0.49	0.44	MICAL2	protein coding
ENSG00000133808	-2.3749	0.0020822	0.0115613	down	3.71	4.82	3.83	0.55	0.9	1.11	MICALCL	protein coding
ENSG00000204516	-3.75672	1.51e-32	7.19e-30	down	2.56	3.14	2.1	0.16	0.24	0.21	MICB	protein coding
ENSG00000165487	-1.16613	7.83e-13	4.93e-11	down	0.77	0.92	0.72	0.38	0.38	0.33	MICU2	protein coding
ENSG00000116691	-1.08773	6.28e-05	0.000614694	down	1.4	0.84	1.4	0.62	0.64	0.41	MIIP	protein coding
ENSG00000178053	-1.11764	1.54e-11	7.61e-10	down	1.73	1.67	1.79	0.86	0.8	0.77	MLF1	protein coding
ENSG00000123342	-1.2937	0.000822161	0.00539556	down	1.38	1.02	1.41	0.54	0.52	0.55	MMP19	protein coding
ENSG00000008516	-1.25903	0.00330915	0.0168472	down	0.44	0.55	0.54	0.19	0.29	0.18	MMP25	protein coding
ENSG00000137673	-4.65502	4.63e-09	1.44e-07	down	2.35	0.41	1.66	0.02	0.16	0.03	MMP7	protein coding
ENSG00000079931	-1.18125	1.99e-11	9.62e-10	down	0.77	0.8	0.65	0.32	0.32	0.35	MOXD1	protein coding
ENSG00000161647	-1.73433	7.38e-10	2.67e-08	down	2.23	2.91	1.77	0.55	0.83	0.77	MPP3	protein coding
ENSG00000204316	-1.29621	0.0402439	0.119835	down	0.32	0.14	0.35	0.19	0.15	0.02	MRPL38	protein coding
ENSG00000105364	-1.01368	1.12e-05	0.000141807	down	2.63	1.27	2.07	1.02	1.12	0.78	MRPL4	protein coding
ENSG00000166343	-1.48778	0.0225956	0.0773985	down	0.57	0.49	0.34	0.09	0.36	0.07	MSS51	protein coding
ENSG00000163132	-1.03724	4.13e-05	0.00043184	down	3.23	2.02	2.75	1.36	1.32	1.16	MSX1	protein coding
ENSG00000170873	-2.34843	0.000141883	0.00122621	down	0.73	1.64	1.03	0.15	0.34	0.14	MTSS1	protein coding
ENSG00000136997	-2.72236	1.53e-05	0.000185178	down	5.14	1.33	4.85	0.42	0.49	0.34	MYC	protein coding
ENSG00000101306	-1.28882	0.0187969	0.0666927	down	1.98	1.65	1.75	0.64	0.72	1.02	MYLK2	protein coding
ENSG00000145949	-1.03995	0.00460882	0.0220543	down	0.83	0.77	0.57	0.33	0.37	0.38	MYLK4	protein coding
ENSG00000091536	-4.4902	0.00225728	0.012354	down	0.15	1.61	0.85	0	0.09	0	MYO15A	protein coding
ENSG00000121579	-1.22953	1.39e-15	1.35e-13	down	1.01	1.07	1.08	0.49	0.42	0.47	NAA50	protein coding
ENSG00000138386	-1.87479	1.5e-21	3.26e-19	down	1.41	1.53	1.51	0.38	0.38	0.51	NAB1	protein coding
ENSG00000166886	-1.93229	2.75e-17	3.51e-15	down	6.61	4.02	7.63	1.35	1.74	1.47	NAB2	protein coding
ENSG00000173559	-1.239	5.56e-15	4.96e-13	down	2.09	2.36	2.31	0.9	1.04	0.96	NABP1	protein coding
ENSG00000116701	-2.33969	0.0119359	0.0468732	down	2.14	4	7.03	0.67	1	0.17	NCF2	protein coding
ENSG00000166579	-1.06769	1.06e-17	1.48e-15	down	1.55	1.43	1.44	0.71	0.76	0.67	NDEL1	protein coding
ENSG00000123545	-1.14315	5.85e-07	1.08e-05	down	4.15	2.45	3.62	1.44	1.76	1.32	NDUFAF4	protein coding
ENSG00000183091	-1.28477	0.000409006	0.00297979	down	0.45	0.98	0.59	0.27	0.28	0.24	NEB	protein coding
ENSG00000111859	-1.31021	7.31e-06	9.87e-05	down	0.44	0.92	0.49	0.28	0.21	0.2	NEDD9	protein coding
ENSG00000101096	-3.63583	2.21e-10	8.68e-09	down	2.89	5.32	2.16	0.3	0.26	0.25	NFATC2	protein coding
ENSG00000109320	-1.2134	5.66e-09	1.72e-07	down	1.12	1.29	0.97	0.52	0.47	0.51	NFKB1	protein coding
ENSG00000077150	-1.22548	6.42e-17	7.81e-15	down	1.01	0.89	0.97	0.42	0.46	0.38	NFKB2	protein coding
ENSG00000146232	-1.85774	2.36e-15	2.21e-13	down	6.44	4.23	4.77	1.21	1.64	1.44	NFKBIE	protein coding
ENSG00000144802	-2.03148	1.18e-09	4.05e-08	down	0.8	0.92	1.1	0.17	0.18	0.38	NFKBIZ	protein coding
ENSG00000171786	-3.55506	0.000687723	0.00464729	down	2.97	3.54	3.83	0.43	0.14	0.35	NHLH1	protein coding
ENSG00000155438	-1.29327	2.19e-11	1.04e-09	down	3.31	2.04	2.98	1.09	1.12	1.12	NIFK	protein coding
ENSG00000091106	-2.25407	0.00123628	0.00759445	down	0.8	0.93	4.68	0.15	0.45	0.19	NLRC4	protein coding
ENSG00000141101	-1.3274	5.39e-08	1.3e-06	down	1.99	1.17	1.83	0.75	0.69	0.51	NOB1	protein coding
ENSG00000173145	-1.08167	7.67e-06	0.000102851	down	0.56	0.58	0.74	0.3	0.27	0.33	NOC3L	protein coding
ENSG00000151014	-1.34744	3.18e-13	2.12e-11	down	4.25	5.06	4.33	1.91	2.01	1.52	NOCT	protein coding
ENSG00000130935	-1.15273	6.65e-16	6.95e-14	down	0.66	0.62	0.64	0.32	0.29	0.27	NOL11	protein coding
ENSG00000185269	-1.91871	0.000649078	0.00442368	down	1.31	2.36	1.61	0.81	0.43	0.13	NOTUM	protein coding
ENSG00000015520	-2.36883	0.0283207	0.0922172	down	1.24	5.25	1.92	0.39	0.28	0.83	NPC1L1	protein coding
ENSG00000254206	-1.2759	0.0157177	0.0580964	down	0.67	1.1	1.13	0.22	0.8	0.3	NPIPB11	protein coding
ENSG00000169203	-1.21604	0.00159507	0.00935348	down	0.62	0.6	0.51	0.25	0.28	0.21	NPIPB12	protein coding
ENSG00000196436	-1.22131	0.0236012	0.0798983	down	0.76	1.16	0.52	0.19	0.48	0.4	NPIPB15	protein coding
ENSG00000196993	-2.68631	0.019255	0.0679146	down	4.33	4.5	0.64	0.29	0.97	0.31	NPIPB9	protein coding
ENSG00000123358	-3.6913	1.48e-41	1.28e-38	down	6.89	3.98	5.69	0.43	0.5	0.29	NR4A1	protein coding
ENSG00000119508	-3.04749	3.11e-05	0.000341774	down	2.42	12.54	1.31	0.69	0.26	0.23	NR4A3	protein coding
ENSG00000157168	-1.55046	5.11e-10	1.89e-08	down	1.01	1.04	1.19	0.37	0.33	0.43	NRG1	protein coding
ENSG00000021645	-2.12506	3.7e-07	7.32e-06	down	3.63	11.15	7.28	1.39	1.97	1.24	NRXN3	protein coding
ENSG00000140538	-2.10039	0.0155396	0.0576052	down	0.15	1.02	0.2	0.09	0.03	0.06	NTRK3	protein coding
ENSG00000163545	-2.07403	3.64e-16	3.89e-14	down	1.29	2.44	1.33	0.37	0.42	0.37	NUAK2	protein coding
ENSG00000143552	-2.66827	0.0277426	0.0906435	down	0.35	1.5	0.21	0.1	0	0.17	NUP210L	protein coding
ENSG00000138750	-1.41769	4.53e-23	1.12e-20	down	0.9	0.97	0.89	0.38	0.36	0.31	NUP54	protein coding
ENSG00000167693	-1.12571	1.77e-08	4.76e-07	down	1.43	1.67	1.33	0.73	0.77	0.57	NXN	protein coding
ENSG00000132661	-1.2379	5.31e-06	7.44e-05	down	5.68	2.39	3.68	1.69	1.7	1.29	NXT1	protein coding
ENSG00000154358	-1.0922	0.0116971	0.0461343	down	0.41	0.5	0.79	0.3	0.25	0.25	OBSCN	protein coding
ENSG00000105088	-1.61011	0.000140149	0.00121452	down	4.16	2.97	2.73	0.71	1.75	0.87	OLFM2	protein coding
ENSG00000128617	-1.39312	0.000699779	0.00471211	down	1.88	3.6	1.64	1.09	0.96	0.62	OPN1SW	protein coding
ENSG00000165312	-1.24766	0.000270587	0.00212436	down	1.02	0.89	1.17	0.51	0.42	0.34	OTUD1	protein coding
ENSG00000085465	-1.85812	1.31e-08	3.64e-07	down	1.22	0.95	0.99	0.26	0.25	0.4	OVGP1	protein coding
ENSG00000090530	-1.54135	3.84e-16	4.08e-14	down	0.79	0.95	0.66	0.26	0.29	0.27	P3H2	protein coding
ENSG00000243444	-2.10395	1.01e-05	0.000130351	down	1.64	3.43	2.35	0.74	0.84	0.22	PALM2	protein coding
ENSG00000112941	-1.37878	8.95e-30	3.8e-27	down	1.33	1.4	1.39	0.5	0.54	0.58	PAPD7	protein coding
ENSG00000100767	-3.1148	8.27e-09	2.43e-07	down	0.35	0.84	0.64	0.05	0.06	0.09	PAPLN	protein coding
ENSG00000137819	-1.55911	0.0242425	0.0815778	down	1.17	1.83	3.51	0.45	0.65	0.87	PAQR5	protein coding
ENSG00000178184	-1.77849	0.00982623	0.0401814	down	0.74	0.38	0.41	0.17	0.09	0.22	PARD6G	protein coding
ENSG00000125618	-1.28972	7.16e-05	0.000687125	down	1.6	3.34	1.49	0.85	0.81	0.83	PAX8	protein coding
ENSG00000253537	-1.63567	0.0435204	0.126884	down	0.03	0.27	0.23	0.03	0.05	0.06	PCDHGA7	protein coding
ENSG00000115257	-1.06619	0.0257455	0.0855663	down	0.96	0.74	2.13	0.57	0.55	0.4	PCSK4	protein coding
ENSG00000073417	-1.08884	1.27e-13	8.91e-12	down	0.38	0.51	0.39	0.2	0.2	0.22	PDE8A	protein coding
ENSG00000197461	-3.08851	1.12e-34	6.68e-32	down	29.79	19.64	24.97	2.85	3.11	2.54	PDGFA	protein coding
ENSG00000100311	-4.12741	2.32e-59	4.02e-56	down	17.86	23.53	15.82	1.3	1.2	0.82	PDGFB	protein coding
ENSG00000170962	-1.15375	0.00399179	0.0196223	down	0.55	0.62	0.37	0.2	0.22	0.34	PDGFD	protein coding
ENSG00000174827	-1.38643	0.0391217	0.117463	down	1.06	1.15	0.43	0.12	0.21	0.83	PDZK1	protein coding
ENSG00000121440	-1.91146	0.0115371	0.045635	down	0.53	0.38	0.7	0.12	0.09	0.18	PDZRN3	protein coding
ENSG00000132326	-1.33615	0.00022051	0.00178774	down	2.92	2.5	4.4	1	1.66	0.95	PER2	protein coding
ENSG00000177614	-2.50441	9.06e-09	2.63e-07	down	5.47	3.2	6.1	0.67	1.01	0.66	PGBD5	protein coding
ENSG00000119630	-1.92766	7.52e-07	1.35e-05	down	6.99	2.84	3.51	1.14	1.1	0.84	PGF	protein coding
ENSG00000142102	-1.28769	8.94e-06	0.000117683	down	0.36	0.25	0.51	0.14	0.17	0.16	PGGHG	protein coding
ENSG00000056487	-1.596	0.0363627	0.111223	down	4.13	0.68	2.98	0.56	0.51	0.92	PHF21B	protein coding
ENSG00000102096	-1.32653	1.91e-13	1.31e-11	down	4.44	4.33	3.79	1.81	1.72	1.61	PIM2	protein coding
ENSG00000158683	-2.7214	0.00108914	0.00682881	down	1.61	2.41	0.85	0.27	0.23	0.23	PKD1L1	protein coding
ENSG00000135549	-1.45721	3.58e-05	0.000384493	down	2.29	1.75	1.77	0.82	0.87	0.55	PKIB	protein coding
ENSG00000105499	-1.59999	0.000104185	0.000945729	down	0.88	0.81	0.85	0.21	0.41	0.29	PLA2G4C	protein coding
ENSG00000008323	-2.14308	0.00685302	0.0302631	down	1.62	2.36	2.77	0.62	0.51	0.28	PLEKHG6	protein coding
ENSG00000145632	-3.59421	3.07e-151	5.86e-147	down	2.41	1.9	1.98	0.17	0.18	0.18	PLK2	protein coding
ENSG00000173846	-1.95194	1.11e-12	6.85e-11	down	5.63	3.04	5.37	1.13	1.19	1.12	PLK3	protein coding
ENSG00000123560	-2.99381	0.045399	0.130983	down	0.28	0.23	0.26	0.09	0	0	PLP1	protein coding
ENSG00000203805	-1.98437	1.71e-10	6.83e-09	down	3.35	1.86	3.74	0.75	0.61	0.73	PLPP4	protein coding
ENSG00000117598	-3.01978	0.00392906	0.0194137	down	2.48	3.38	2.24	0.25	0.66	0.21	PLPPR5	protein coding
ENSG00000130300	-5.81727	0.000717029	0.00480795	down	0.83	4.5	0	0	0	0	PLVAP	protein coding
ENSG00000161381	-1.5366	0.00205914	0.0114527	down	0.94	0.7	0.49	0.16	0.25	0.4	PLXDC1	protein coding
ENSG00000140650	-1.57277	3.11e-17	3.91e-15	down	1.91	1.74	2.12	0.56	0.66	0.76	PMM2	protein coding
ENSG00000115946	-1.30242	1.92e-09	6.38e-08	down	2.7	1.74	1.95	0.97	0.83	0.77	PNO1	protein coding
ENSG00000171453	-1.31401	5.33e-09	1.64e-07	down	3.34	1.91	2.48	1.05	1.1	0.9	POLR1C	protein coding
ENSG00000137054	-1.37517	7.84e-13	4.93e-11	down	2.83	1.81	2.61	0.92	1.04	0.81	POLR1E	protein coding
ENSG00000128513	-1.01921	2.16e-09	7.12e-08	down	0.56	0.48	0.59	0.29	0.26	0.27	POT1	protein coding
ENSG00000028277	-1.96332	4.38e-05	0.000451606	down	7.08	6.43	3.75	1.38	1.71	1.38	POU2F2	protein coding
ENSG00000108179	-1.0136	9.38e-09	2.72e-07	down	2.13	1.53	1.99	0.95	1.11	0.78	PPIF	protein coding
ENSG00000104881	-1.12191	4.81e-09	1.49e-07	down	1.69	1.43	1.6	0.61	0.77	0.87	PPP1R13L	protein coding
ENSG00000231989	-2.23483	0.0226901	0.0776385	down	2.48	1.61	0.64	0.29	0.47	0	PPP1R2P3	protein coding
ENSG00000104695	-1.07296	1.35e-11	6.83e-10	down	1.33	0.87	1.21	0.54	0.55	0.54	PPP2CB	protein coding
ENSG00000156475	-1.15258	1.15e-12	7.04e-11	down	1.21	1.43	1.12	0.55	0.55	0.62	PPP2R2B	protein coding
ENSG00000175470	-1.42478	2.56e-16	2.81e-14	down	1.53	1	1.22	0.49	0.46	0.46	PPP2R2D	protein coding
ENSG00000120910	-1.34904	4.5e-15	4.06e-13	down	1.29	1.18	1.33	0.51	0.54	0.45	PPP3CC	protein coding
ENSG00000141391	-1.13958	0.00163111	0.00950381	down	2.03	0.94	1.53	0.76	0.59	0.54	PRELID3A	protein coding
ENSG00000184838	-1.39257	0.0050469	0.0237055	down	2.31	1.47	1.11	0.76	0.44	0.79	PRR16	protein coding
ENSG00000150687	-1.06971	6.48e-13	4.13e-11	down	1.11	0.87	1.01	0.51	0.47	0.47	PRSS23	protein coding
ENSG00000151006	-1.7445	0.0129894	0.0500426	down	0.51	0.3	0.64	0.14	0.14	0.13	PRSS53	protein coding
ENSG00000243137	-2.88939	0.00419698	0.0204365	down	0.55	2.53	0.77	0.32	0.07	0.1	PSG4	protein coding
ENSG00000204941	-2.30865	2.38e-06	3.72e-05	down	1.94	0.88	2.34	0.22	0.43	0.37	PSG5	protein coding
ENSG00000169403	-1.84235	0.00468318	0.0223486	down	3.16	2.81	1.79	0.78	1.13	0.55	PTAFR	protein coding
ENSG00000050628	-4.43163	3.89e-06	5.69e-05	down	1.55	2.09	2.17	0.14	0	0.17	PTGER3	protein coding
ENSG00000087494	-1.2132	5.75e-05	0.000571536	down	3.04	1.3	2.29	0.97	0.83	0.8	PTHLH	protein coding
ENSG00000175354	-1.05033	9.19e-10	3.24e-08	down	1.57	1.51	1.23	0.8	0.68	0.64	PTPN2	protein coding
ENSG00000132334	-2.06623	1.84e-10	7.28e-09	down	2.61	2.38	3.31	0.63	0.66	0.63	PTPRE	protein coding
ENSG00000153233	-1.26906	3.36e-06	5.01e-05	down	1.07	1.66	1.11	0.5	0.47	0.65	PTPRR	protein coding
ENSG00000177192	-1.10948	0.000515236	0.00363326	down	4.52	1.48	3.53	1.26	1.43	1.21	PUS1	protein coding
ENSG00000168994	-1.9227	6.52e-13	4.14e-11	down	8.54	3.44	6.22	1.4	1.64	1.44	PXDC1	protein coding
ENSG00000124839	-2.2168	0.00668035	0.0296872	down	1.24	4	0.64	0.05	0.68	0.5	RAB17	protein coding
ENSG00000139832	-1.67041	1.84e-08	4.89e-07	down	2.94	2	2.64	0.71	0.92	0.72	RAB20	protein coding
ENSG00000118508	-1.71894	1.09e-17	1.51e-15	down	2.96	1.91	2.22	0.8	0.82	0.55	RAB32	protein coding
ENSG00000152932	-2.81021	0.00316818	0.01629	down	6.5	5.25	2.77	0.87	0.77	0.4	RAB3C	protein coding
ENSG00000105514	-1.12595	0.0346964	0.107468	down	1.71	0.98	2.83	0.71	1	0.4	RAB3D	protein coding
ENSG00000141542	-1.09671	9.56e-07	1.67e-05	down	1.48	1.56	1.5	0.67	0.75	0.77	RAB40B	protein coding
ENSG00000276600	-3.415	0.00866848	0.0365253	down	8.67	6.75	6.39	0.87	0	1.38	RAB7B	protein coding
ENSG00000137955	-1.46627	3.39e-18	5.11e-16	down	1.85	1.28	1.41	0.58	0.58	0.49	RABGGTB	protein coding
ENSG00000173166	-1.16887	1.79e-10	7.11e-09	down	1.53	1.86	1.76	0.76	0.73	0.87	RAPH1	protein coding
ENSG00000058335	-1.20533	0.0150654	0.0563499	down	2.84	1.57	2.47	0.49	1.2	1.3	RASGRF1	protein coding
ENSG00000112183	-1.44721	4.83e-16	5.07e-14	down	1.15	1.46	1.07	0.49	0.44	0.42	RBM24	protein coding
ENSG00000166831	-1.29454	0.00589055	0.0267974	down	1.54	1.22	1.99	0.5	0.78	0.75	RBPMS2	protein coding
ENSG00000159200	-1.94441	2.56e-19	4.46e-17	down	3.65	3.52	2.68	0.8	0.98	0.82	RCAN1	protein coding
ENSG00000120158	-1.75609	8.28e-18	1.16e-15	down	2.89	1.92	2.14	0.68	0.74	0.6	RCL1	protein coding
ENSG00000121039	-1.03988	7.64e-06	0.000102658	down	1.02	1.36	0.99	0.68	0.5	0.48	RDH10	protein coding
ENSG00000068615	-1.48032	0.000278289	0.00217239	down	1.54	2.58	2.03	0.75	0.69	0.83	REEP1	protein coding
ENSG00000115255	-1.36502	2.62e-06	4.04e-05	down	5.7	2.98	4.28	1.41	2.28	1.45	REEP6	protein coding
ENSG00000104856	-1.81322	3.71e-18	5.54e-16	down	2.56	1.72	1.93	0.59	0.59	0.58	RELB	protein coding
ENSG00000183688	-1.8933	2.17e-24	6.09e-22	down	4.13	5.44	4.86	1.16	1.45	1.36	RFLNB	protein coding
ENSG00000169733	-1.0184	9.11e-10	3.22e-08	down	1.29	0.95	1.15	0.56	0.65	0.51	RFNG	protein coding
ENSG00000205853	-2.07477	0.045378	0.130963	down	0.21	1	2.87	0.32	0.27	0.24	RFPL3S	protein coding
ENSG00000131378	-1.33449	1.56e-07	3.39e-06	down	2.25	1.31	2.2	0.68	0.82	0.74	RFTN1	protein coding
ENSG00000116741	-1.75699	6.88e-12	3.68e-10	down	4.32	2.12	3.4	0.84	1.09	0.92	RGS2	protein coding
ENSG00000117152	-1.97286	2e-46	2.94e-43	down	1.32	1.25	1.12	0.33	0.31	0.32	RGS4	protein coding
ENSG00000182901	-1.49746	9.81e-05	0.000897886	down	2.96	1.29	2.29	0.87	0.69	0.57	RGS7	protein coding
ENSG00000158315	-1.64869	0.00146894	0.00873734	down	1.37	1.36	1.8	0.78	0.49	0.3	RHBDL2	protein coding
ENSG00000141314	-1.00337	0.0236013	0.0798983	down	0.77	1.41	1.66	0.5	0.86	0.54	RHBDL3	protein coding
ENSG00000143878	-1.01513	0.00104629	0.00660799	down	1.04	1.75	0.96	0.57	0.57	0.6	RHOB	protein coding
ENSG00000104140	-1.05232	0.0330574	0.103635	down	2.82	6.91	2.17	1.28	2.25	1.81	RHOV	protein coding
ENSG00000101782	-1.27097	6.54e-09	1.96e-07	down	0.8	0.61	0.9	0.3	0.3	0.35	RIOK3	protein coding
ENSG00000185483	-1.00029	0.00884368	0.0370861	down	2.36	2.57	5.11	1.07	1.52	1.94	ROR1	protein coding
ENSG00000047936	-3.17379	9.22e-06	0.00012064	down	0.92	1.47	1.12	0.06	0.12	0.31	ROS1	protein coding
ENSG00000117133	-1.19473	1.01e-12	6.22e-11	down	1.79	1.45	1.42	0.75	0.7	0.61	RPF1	protein coding
ENSG00000265681	-1.11214	0.0478993	0.136304	down	0.64	0.5	1.99	0.36	0.24	0.53	RPL17	protein coding
ENSG00000089009	-1.00993	3.91e-08	9.68e-07	down	3.61	2.55	2.69	1.67	1.68	1.17	RPL6	protein coding
ENSG00000089157	-1.12442	7.14e-07	1.29e-05	down	3.29	1.75	2.63	1.23	1.28	0.96	RPLP0	protein coding
ENSG00000166592	-5.01147	6.01e-17	7.37e-15	down	9.16	22.05	10.96	0.46	0.4	0.28	RRAD	protein coding
ENSG00000133818	-1.58382	8.16e-27	2.84e-24	down	2.4	1.95	1.94	0.74	0.73	0.66	RRAS2	protein coding
ENSG00000052749	-1.19659	7.87e-09	2.32e-07	down	1.12	0.67	0.97	0.36	0.46	0.37	RRP12	protein coding
ENSG00000179300	-6.47434	5.68e-09	1.73e-07	down	1.42	2.7	0.73	0.03	0	0	RTL3	protein coding
ENSG00000186907	-1.36728	0.0139472	0.0529342	down	4.29	3.11	4.79	1.97	1.73	1.04	RTN4RL2	protein coding
ENSG00000108309	-2.0231	0.0214485	0.0740886	down	3.22	1.29	3.51	0.87	0.39	0.43	RUNDC3A	protein coding
ENSG00000188015	-1.01048	0.00147521	0.00876373	down	2	2.1	1.21	0.86	1.15	0.63	S100A3	protein coding
ENSG00000196154	-1.26657	0.0273442	0.0896175	down	2.97	4.69	1.23	0.92	1.17	0.88	S100A4	protein coding
ENSG00000170989	-1.53549	1.99e-08	5.24e-07	down	4.66	2.81	5.04	1.39	1.22	1.38	S1PR1	protein coding
ENSG00000213694	-1.29489	1.86e-09	6.2e-08	down	2.08	3.15	1.86	0.99	0.87	1.06	S1PR3	protein coding
ENSG00000020577	-2.06536	2.93e-28	1.14e-25	down	2.84	3.63	2.35	0.69	0.74	0.71	SAMD4A	protein coding
ENSG00000130066	-1.7422	4.11e-16	4.34e-14	down	1.13	1.58	0.91	0.37	0.4	0.3	SAT1	protein coding
ENSG00000175356	-2.4097	0.0110864	0.044206	down	0.67	0.94	0.45	0.17	0.06	0.12	SCUBE2	protein coding
ENSG00000124145	-1.70628	3.62e-15	3.31e-13	down	8.65	8.45	8.16	2.55	3.35	2.16	SDC4	protein coding
ENSG00000138623	-2.24098	3.07e-16	3.34e-14	down	12.89	7.11	6.13	1.64	1.83	1.8	SEMA7A	protein coding
ENSG00000166401	-1.01078	0.00885029	0.0371033	down	3.77	1.99	6.03	1.93	1.35	1.57	SERPINB8	protein coding
ENSG00000106366	-2.22654	1.79e-25	5.61e-23	down	2.78	1.98	2.44	0.51	0.58	0.44	SERPINE1	protein coding
ENSG00000167711	-2.28471	0.0428484	0.125269	down	3.3	1.35	1.06	0.87	0.08	0.46	SERPINF2	protein coding
ENSG00000197019	-1.43836	1e-09	3.53e-08	down	8.06	4.7	4.95	1.94	2.61	2.09	SERTAD1	protein coding
ENSG00000106483	-1.46598	7.71e-08	1.79e-06	down	1.29	1.21	1.05	0.4	0.46	0.46	SFRP4	protein coding
ENSG00000118515	-1.94097	5.42e-20	1.06e-17	down	0.57	0.81	0.5	0.18	0.17	0.14	SGK1	protein coding
ENSG00000164023	-1.60494	7.81e-12	4.13e-10	down	1.08	1.36	1.2	0.44	0.32	0.52	SGMS2	protein coding
ENSG00000163082	-2.3171	0.00280506	0.0147319	down	0.5	0.44	1.42	0.08	0.3	0.13	SGPP2	protein coding
ENSG00000189410	-1.06494	0.0217698	0.0749882	down	5.24	1.32	2.49	1.01	1.31	1.14	SH2D5	protein coding
ENSG00000180730	-1.32229	0.00621276	0.0280315	down	1.09	2.49	0.71	0.83	0.44	0.26	SHISA2	protein coding
ENSG00000142178	-1.66371	0.0029817	0.0154894	down	0.62	1.26	1.23	0.21	0.33	0.38	SIK1	protein coding
ENSG00000198053	-2.04581	6.45e-13	4.12e-11	down	1.94	1.31	1.82	0.5	0.42	0.35	SIRPA	protein coding
ENSG00000158714	-2.03942	0.0183138	0.0654647	down	0.96	0.59	0.51	0.2	0.08	0.26	SLAMF8	protein coding
ENSG00000113504	-3.19526	0.00065229	0.00443766	down	0.49	1.13	0.25	0.06	0.04	0.06	SLC12A7	protein coding
ENSG00000221955	-3.01447	8.77e-41	6.99e-38	down	2.16	2.45	1.67	0.29	0.26	0.23	SLC12A8	protein coding
ENSG00000165646	-1.9443	1.03e-15	1.02e-13	down	1.36	2.24	1.26	0.38	0.49	0.38	SLC18A2	protein coding
ENSG00000137266	-1.02721	3.51e-06	5.2e-05	down	0.56	0.69	0.65	0.29	0.35	0.32	SLC22A23	protein coding
ENSG00000164933	-1.09043	3.56e-06	5.26e-05	down	1.52	1.07	1.65	0.73	0.62	0.59	SLC25A32	protein coding
ENSG00000147606	-2.20041	0.0404449	0.120184	down	0.12	0.26	0.15	0	0.06	0.06	SLC26A7	protein coding
ENSG00000181856	-2.50912	0.0287396	0.0932607	down	4.02	7.31	7.03	1.73	2.4	0.23	SLC2A4	protein coding
ENSG00000170385	-1.45845	2.51e-10	9.79e-09	down	1.41	1.47	1.64	0.55	0.52	0.62	SLC30A1	protein coding
ENSG00000196376	-1.0153	0.0376167	0.114236	down	1.15	4.35	1.48	1.03	0.83	1	SLC35F1	protein coding
ENSG00000118160	-4.50397	0.000707405	0.00475358	down	2.48	2.25	0.96	0	0.09	0.2	SLC8A2	protein coding
ENSG00000174640	-2.31492	1.03e-05	0.00013204	down	0.62	0.39	0.99	0.14	0.1	0.15	SLCO2A1	protein coding
ENSG00000240204	-1.00501	0.044412	0.128874	down	4.61	1.25	3.02	0.91	1.43	1.12	SMKR1	protein coding
ENSG00000135587	-1.11883	4.82e-09	1.49e-07	down	1.82	1.5	1.46	0.71	0.8	0.77	SMPD2	protein coding
ENSG00000019549	-1.51711	1.83e-08	4.88e-07	down	1.9	1.07	1.69	0.47	0.53	0.56	SNAI2	protein coding
ENSG00000101400	-1.00456	0.000856552	0.00558482	down	2.63	1.59	2.59	0.92	1.48	1.12	SNTA1	protein coding
ENSG00000114520	-1.11268	6.78e-11	2.97e-09	down	0.93	0.99	0.88	0.48	0.42	0.41	SNX4	protein coding
ENSG00000120833	-1.77563	6.89e-15	5.93e-13	down	0.66	0.67	0.61	0.21	0.2	0.18	SOCS2	protein coding
ENSG00000171150	-1.87068	2.91e-13	1.96e-11	down	0.55	1.14	0.75	0.25	0.19	0.22	SOCS5	protein coding
ENSG00000112096	-1.12603	7.82e-11	3.36e-09	down	1.4	1.83	1.43	0.74	0.78	0.67	SOD2	protein coding
ENSG00000095637	-1.91999	1.33e-06	2.25e-05	down	0.52	1.13	0.42	0.19	0.16	0.15	SORBS1	protein coding
ENSG00000158480	-1.00792	2.7e-07	5.54e-06	down	1.03	1.12	1.33	0.59	0.6	0.58	SPATA2	protein coding
ENSG00000158792	-1.01604	2.57e-05	0.00029126	down	1.92	1.33	2.37	0.88	1.03	0.83	SPATA2L	protein coding
ENSG00000136206	-1.26972	0.0165058	0.060287	down	0.23	0.75	0.32	0.13	0.21	0.15	SPDYE1	protein coding
ENSG00000176170	-2.60248	4.86e-08	1.19e-06	down	15.7	5.01	11.04	1.65	1.54	1.28	SPHK1	protein coding
ENSG00000134668	-3.16014	3.07e-16	3.34e-14	down	24.9	9.69	17.46	1.41	1.24	3.13	SPOCD1	protein coding
ENSG00000262655	-2.04735	0.0148332	0.0556447	down	0.84	0.75	0.59	0.05	0.18	0.42	SPON1	protein coding
ENSG00000112658	-1.45185	1.29e-12	7.81e-11	down	3.69	2.13	3.33	1.12	1.12	1.03	SRF	protein coding
ENSG00000177679	-1.51259	2.68e-06	4.11e-05	down	3.67	2.21	3.87	1.13	1.06	1.33	SRRM3	protein coding
ENSG00000154548	-1.24519	3.01e-06	4.55e-05	down	0.95	0.99	1.1	0.37	0.51	0.45	SRSF12	protein coding
ENSG00000112081	-1.22278	6.73e-20	1.3e-17	down	2.32	2.2	2.08	1.07	0.97	0.86	SRSF3	protein coding
ENSG00000115875	-1.04137	2.38e-12	1.38e-10	down	1.81	1.44	1.46	0.84	0.81	0.68	SRSF7	protein coding
ENSG00000146700	-1.38545	0.00345233	0.0174368	down	4.95	3.26	4.24	1.53	1.2	2.47	SSC4D	protein coding
ENSG00000214530	-1.31387	6.97e-09	2.07e-07	down	2.94	2.67	2.45	0.96	1.3	1.12	STARD10	protein coding
ENSG00000166888	-1.16858	0.0468326	0.133886	down	2.06	2.4	2.82	0.77	1.3	1.38	STAT6	protein coding
ENSG00000211455	-1.23215	2.56e-08	6.64e-07	down	0.88	1.21	0.9	0.45	0.37	0.5	STK38L	protein coding
ENSG00000023734	-1.02725	7.83e-16	7.88e-14	down	1.25	1.15	1.06	0.59	0.64	0.51	STRAP	protein coding
ENSG00000099365	-1.51164	4.14e-05	0.000432549	down	0.68	0.95	0.77	0.24	0.45	0.19	STX1B	protein coding
ENSG00000143502	-2.57332	4.27e-18	6.33e-16	down	2.92	2.15	2.06	0.43	0.49	0.33	SUSD4	protein coding
ENSG00000161860	-1.02206	0.030209	0.096897	down	1.78	2.06	1.3	1.15	1.3	0.31	SYCE2	protein coding
ENSG00000097096	-1.31223	0.00230477	0.0125707	down	0.95	0.97	1.85	0.56	0.41	0.42	SYDE2	protein coding
ENSG00000108639	-1.31353	6.06e-15	5.36e-13	down	2.21	1.5	1.85	0.82	0.81	0.65	SYNGR2	protein coding
ENSG00000173227	-1.90436	1.07e-11	5.51e-10	down	3.04	3.01	3.02	0.8	0.91	0.75	SYT12	protein coding
ENSG00000115353	-2.075	0.00106257	0.00668198	down	0.13	0.16	0.08	0.04	0.02	0.01	TACR1	protein coding
ENSG00000149591	-4.05267	4.04e-40	3.09e-37	down	16.52	8.71	7.89	0.65	0.64	0.61	TAGLN	protein coding
ENSG00000212127	-1.20576	0.0356148	0.109373	down	0.62	0.81	0.38	0.29	0.33	0.14	TAS2R14	protein coding
ENSG00000184058	-2.54025	0.0104846	0.0423034	down	1.98	2.25	2.87	0.58	0.45	0	TBX1	protein coding
ENSG00000092607	-2.79979	0.00145061	0.00864712	down	8.67	2.75	3.62	0.47	0.49	1.15	TBX15	protein coding
ENSG00000081059	-2.20296	2.23e-14	1.77e-12	down	1.42	1.41	1.61	0.37	0.3	0.32	TCF7	protein coding
ENSG00000176907	-1.45847	6.41e-08	1.52e-06	down	2.71	1.6	1.78	0.71	0.88	0.58	TCIM	protein coding
ENSG00000188396	-1.61834	0.0407792	0.12094	down	3.96	4.13	3.83	1.73	1.54	0.92	TCTEX1D4	protein coding
ENSG00000145934	-1.45911	1.41e-10	5.74e-09	down	0.16	0.34	0.22	0.08	0.08	0.1	TENM2	protein coding
ENSG00000107140	-1.01753	1.04e-07	2.36e-06	down	2	1.29	1.85	0.8	1.01	0.79	TESK1	protein coding
ENSG00000121101	-1.39553	0.0304212	0.0974303	down	1.1	2.55	1.11	0.55	0.51	0.59	TEX14	protein coding
ENSG00000133863	-1.92224	0.0129488	0.0499421	down	0.67	1.23	1.21	0.25	0.32	0.15	TEX15	protein coding
ENSG00000162851	-1.65524	6.89e-12	3.68e-10	down	1.76	1.1	1.63	0.5	0.52	0.36	TFB2M	protein coding
ENSG00000106327	-2.09454	0.0240867	0.0811964	down	4.02	1.3	3.58	0.5	0.9	0.69	TFR2	protein coding
ENSG00000140682	-1.28868	2.98e-09	9.52e-08	down	1.9	1.5	1.6	0.73	0.81	0.55	TGFB1I1	protein coding
ENSG00000092969	-1.68067	1.62e-11	7.92e-10	down	0.53	0.9	0.59	0.22	0.19	0.22	TGFB2	protein coding
ENSG00000104055	-2.28373	2.46e-05	0.000281274	down	4.54	0.96	2.16	0.41	0.41	0.44	TGM5	protein coding
ENSG00000131931	-1.02907	5.63e-09	1.72e-07	down	1.17	1.04	1.06	0.51	0.56	0.57	THAP1	protein coding
ENSG00000137801	-2.56337	2.35e-30	1.02e-27	down	0.39	0.74	0.38	0.08	0.08	0.09	THBS1	protein coding
ENSG00000186340	-1.60917	1.56e-17	2.13e-15	down	0.67	0.54	0.65	0.21	0.19	0.22	THBS2	protein coding
ENSG00000136114	-1.36427	2.62e-05	0.000295776	down	3.48	1.75	3	0.93	1.24	0.83	THSD1	protein coding
ENSG00000127666	-1.02652	6.67e-12	3.58e-10	down	1.9	1.59	1.94	0.98	0.92	0.8	TICAM1	protein coding
ENSG00000100575	-1.1746	1.73e-05	0.000206052	down	3.01	1.48	1.9	0.94	1.1	0.7	TIMM9	protein coding
ENSG00000100234	-1.66526	0.000271149	0.00212702	down	3.48	2.75	3.22	1.47	0.9	0.59	TIMP3	protein coding
ENSG00000105289	-1.01768	0.0466375	0.133449	down	1.28	1.89	1.56	0.81	0.82	0.83	TJP3	protein coding
ENSG00000065717	-1.10103	0.00266794	0.0141872	down	0.79	1.71	0.82	0.38	0.6	0.46	TLE2	protein coding
ENSG00000095587	-2.06871	0.00864395	0.03643	down	0.91	3.98	1.92	0.29	0.5	0.63	TLL2	protein coding
ENSG00000183307	-1.69683	0.0184006	0.0656657	down	2.1	1.53	1.6	0.4	0.84	0.46	TMEM121B	protein coding
ENSG00000152558	-1.04104	1.34e-10	5.47e-09	down	0.58	0.66	0.67	0.34	0.29	0.32	TMEM123	protein coding
ENSG00000170647	-1.94055	0.00010653	0.000962896	down	0.58	1.13	0.59	0.18	0.16	0.26	TMEM133	protein coding
ENSG00000170417	-1.09374	0.00163754	0.0095304	down	0.94	0.65	1.21	0.34	0.35	0.62	TMEM182	protein coding
ENSG00000164855	-1.32175	2.47e-09	8.03e-08	down	5.23	3.08	4.12	1.55	1.93	1.5	TMEM184A	protein coding
ENSG00000164484	-1.30461	9.1e-06	0.000119508	down	0.4	0.62	0.75	0.26	0.19	0.26	TMEM200A	protein coding
ENSG00000172738	-3.21642	6.64e-29	2.7e-26	down	4.67	5.48	4.35	0.4	0.6	0.63	TMEM217	protein coding
ENSG00000171227	-1.14897	0.0278361	0.0909178	down	2.26	1.68	2.31	0.52	1.06	1.62	TMEM37	protein coding
ENSG00000181458	-1.0825	4.84e-05	0.000493766	down	1.23	1.26	1.06	0.58	0.57	0.57	TMEM45A	protein coding
ENSG00000178297	-1.45953	0.000105421	0.000954677	down	1.59	1.1	1.25	0.57	0.45	0.45	TMPRSS9	protein coding
ENSG00000041982	-1.23792	1.45e-08	3.97e-07	down	0.12	0.22	0.11	0.06	0.06	0.06	TNC	protein coding
ENSG00000118503	-1.3096	8.28e-07	1.47e-05	down	1.17	1.84	1.09	0.45	0.66	0.57	TNFAIP3	protein coding
ENSG00000049249	-2.7296	9.76e-09	2.81e-07	down	4.28	5	9.03	0.92	1.13	0.48	TNFRSF9	protein coding
ENSG00000121858	-1.09735	0.000717833	0.00481164	down	0.33	0.64	0.31	0.19	0.18	0.17	TNFSF10	protein coding
ENSG00000125735	-4.17754	0.000426927	0.00308683	down	2.48	20.25	4.47	0.29	0.45	0.15	TNFSF14	protein coding
ENSG00000140416	-2.03938	1.01e-27	3.71e-25	down	1.85	1.37	1.61	0.4	0.39	0.39	TPM1	protein coding
ENSG00000128294	-2.01638	2.1e-15	1.99e-13	down	2.97	2.87	2.69	0.85	0.7	0.57	TPST2	protein coding
ENSG00000056558	-3.66577	7.19e-42	6.87e-39	down	4.77	4.29	3.92	0.28	0.37	0.41	TRAF1	protein coding
ENSG00000179046	-3.95928	7.48e-11	3.22e-09	down	15.58	7.04	8.21	0.39	1.15	0.33	TRIML2	protein coding
ENSG00000038382	-1.4606	3.58e-24	9.78e-22	down	0.67	0.91	0.78	0.29	0.27	0.32	TRIO	protein coding
ENSG00000043514	-1.16533	1.73e-11	8.41e-10	down	1.38	1.21	1.46	0.6	0.64	0.58	TRIT1	protein coding
ENSG00000133107	-2.84309	1.79e-08	4.8e-07	down	1.52	1.93	0.73	0.21	0.23	0.12	TRPC4	protein coding
ENSG00000184205	-1.46882	7.02e-16	7.21e-14	down	1.86	1.55	1.55	0.59	0.69	0.57	TSPYL2	protein coding
ENSG00000206203	-1.48444	0.000131156	0.00115225	down	2.2	2.33	3.65	0.96	1.21	0.61	TSSK2	protein coding
ENSG00000127824	-1.50959	6.19e-05	0.000608066	down	3.63	3.7	2.86	1.07	1.4	1.25	TUBA4A	protein coding
ENSG00000258947	-1.12159	0.0491133	0.138757	down	0.26	0.43	0.24	0.12	0.2	0.09	TUBB3	protein coding
ENSG00000143367	-2.2442	5.2e-41	4.32e-38	down	3.29	3.54	2.76	0.69	0.77	0.61	TUFT1	protein coding
ENSG00000115514	-1.19062	1.04e-09	3.65e-08	down	1.31	1.32	1.17	0.71	0.54	0.44	TXNDC9	protein coding
ENSG00000117143	-1.67291	3.63e-31	1.65e-28	down	2.16	1.9	1.94	0.67	0.68	0.57	UAP1	protein coding
ENSG00000119048	-1.07561	1.1e-13	7.78e-12	down	1.58	1.26	1.31	0.72	0.69	0.6	UBE2B	protein coding
ENSG00000184182	-1.11029	1.12e-07	2.53e-06	down	1.82	1.58	1.57	0.74	0.88	0.76	UBE2F	protein coding
ENSG00000176125	-1.35102	0.0192507	0.0679119	down	5.64	1.15	4.85	0.96	0.68	1.49	UFSP1	protein coding
ENSG00000148154	-1.64453	1.38e-15	1.35e-13	down	0.94	1.66	1.12	0.42	0.38	0.39	UGCG	protein coding
ENSG00000131015	-1.31773	1.94e-08	5.14e-07	down	1.28	1.25	1.11	0.51	0.59	0.4	ULBP2	protein coding
ENSG00000135763	-1.3116	8.89e-17	1.04e-14	down	0.72	0.66	0.75	0.3	0.29	0.28	URB2	protein coding
ENSG00000188958	-1.27043	2.34e-05	0.000269756	down	0.57	0.61	0.68	0.29	0.25	0.22	UTS2B	protein coding
ENSG00000038427	-1.15278	2.31e-05	0.000266597	down	0.2	0.48	0.27	0.15	0.11	0.17	VCAN	protein coding
ENSG00000100483	-1.55319	6.86e-11	2.99e-09	down	1.08	0.92	0.88	0.32	0.39	0.27	VCPKMT	protein coding
ENSG00000150630	-1.53677	6.25e-18	8.99e-16	down	3.08	2.46	2.2	0.92	0.99	0.79	VEGFC	protein coding
ENSG00000128564	-1.2523	0.0152355	0.0568086	down	17.33	2.6	7.57	2.94	2.34	1.89	VGF	protein coding
ENSG00000170162	-2.74547	9.04e-06	0.000118881	down	6.29	2.89	10.64	0.7	0.86	0.4	VGLL2	protein coding
ENSG00000206538	-2.22908	3.43e-14	2.67e-12	down	1.21	2.61	1.28	0.32	0.31	0.44	VGLL3	protein coding
ENSG00000145198	-1.4446	0.000187238	0.00155088	down	0.95	1.06	1.7	0.46	0.45	0.44	VWA5B2	protein coding
ENSG00000163811	-1.05581	9.8e-06	0.000126976	down	2.13	2.11	2.65	1.17	1.08	1.08	WDR43	protein coding
ENSG00000158023	-1.96523	0.000788143	0.00520807	down	0.54	0.49	0.49	0.16	0.13	0.12	WDR66	protein coding
ENSG00000111186	-1.03195	1.35e-05	0.000167362	down	1.54	0.99	1.11	0.54	0.74	0.56	WNT5B	protein coding
ENSG00000188064	-1.81679	0.0039838	0.0195979	down	4.8	4.5	2.55	1.18	0.58	2.08	WNT7B	protein coding
ENSG00000142279	-1.84138	1.01e-09	3.54e-08	down	2.57	1.24	2.39	0.6	0.58	0.5	WTIP	protein coding
ENSG00000113645	-1.06565	3.25e-14	2.54e-12	down	1.7	1.59	1.71	0.8	0.85	0.78	WWC1	protein coding
ENSG00000196449	-1.22638	2.16e-09	7.12e-08	down	2.63	1.52	2.06	0.91	0.95	0.74	YRDC	protein coding
ENSG00000181472	-1.06738	1.1e-09	3.83e-08	down	1.28	1	1.15	0.52	0.5	0.64	ZBTB2	protein coding
ENSG00000168826	-1.08659	0.000463759	0.00331056	down	1.12	1.03	0.92	0.5	0.44	0.55	ZBTB49	protein coding
ENSG00000163874	-1.65869	1.37e-09	4.68e-08	down	1.5	0.79	1.24	0.31	0.39	0.38	ZC3H12A	protein coding
ENSG00000188818	-2.09389	0.000175978	0.00147461	down	1.71	0.44	1.06	0.24	0.23	0.27	ZDHHC11	protein coding
ENSG00000178381	-1.78258	4.04e-13	2.65e-11	down	3.26	1.75	2.39	0.72	0.77	0.6	ZFAND2A	protein coding
ENSG00000128016	-1.76394	2.11e-19	3.74e-17	down	1.75	1.31	2.16	0.42	0.57	0.51	ZFP36	protein coding
ENSG00000185650	-1.06354	1.52e-05	0.000184319	down	0.89	0.69	1.06	0.42	0.37	0.44	ZFP36L1	protein coding
ENSG00000152518	-1.14577	4.65e-10	1.74e-08	down	0.78	1.16	0.85	0.47	0.43	0.38	ZFP36L2	protein coding
ENSG00000139800	-1.15508	0.00506073	0.0237588	down	1.14	0.92	1.28	0.47	0.39	0.64	ZIC5	protein coding
ENSG00000004838	-1.81527	0.0121786	0.0476405	down	1.24	0.88	0.64	0.1	0.58	0.19	ZMYND10	protein coding
ENSG00000196418	-1.15344	0.000282916	0.00219932	down	0.47	0.81	0.55	0.23	0.28	0.3	ZNF124	protein coding
ENSG00000005801	-1.0804	1.5e-06	2.51e-05	down	0.4	0.69	0.5	0.23	0.27	0.26	ZNF195	protein coding
ENSG00000166261	-1.02989	2.91e-05	0.00032353	down	1.04	0.97	1.13	0.46	0.59	0.49	ZNF202	protein coding
ENSG00000198393	-1.79376	7.27e-17	8.74e-15	down	1.3	1.19	1.25	0.35	0.44	0.31	ZNF26	protein coding
ENSG00000225614	-3.20562	3.64e-07	7.22e-06	down	5.29	1.98	5.36	0.41	0.41	0.26	ZNF469	protein coding
ENSG00000142528	-1.40065	4.14e-09	1.3e-07	down	1.12	0.78	1.13	0.38	0.43	0.31	ZNF473	protein coding
ENSG00000180035	-1.04097	1.5e-06	2.5e-05	down	2.22	1.47	2.12	1.12	0.98	0.74	ZNF48	protein coding
ENSG00000198298	-1.04468	0.0159486	0.0587117	down	2.3	1.08	1.4	0.59	0.88	0.6	ZNF485	protein coding
ENSG00000171574	-1.08967	4.59e-08	1.12e-06	down	1.79	1.44	1.78	0.83	0.79	0.73	ZNF584	protein coding
ENSG00000269343	-1.11134	2.76e-09	8.87e-08	down	1.8	2.18	2.03	0.86	1.15	0.83	ZNF587B	protein coding
ENSG00000173545	-1.15493	4.82e-12	2.65e-10	down	1.89	1.35	1.81	0.77	0.89	0.65	ZNF622	protein coding
ENSG00000143067	-1.8221	7.35e-11	3.18e-09	down	1.69	1.22	1.67	0.44	0.35	0.49	ZNF697	protein coding
ENSG00000197933	-1.01748	0.000174508	0.00146447	down	0.79	1.4	0.99	0.58	0.52	0.46	ZNF823	protein coding
ENSG00000146757	-1.16772	8.78e-07	1.55e-05	down	0.52	0.8	0.6	0.35	0.23	0.31	ZNF92	protein coding
ENSG00000132003	-1.03311	1.79e-08	4.79e-07	down	1.41	1.14	1.26	0.67	0.54	0.71	ZSWIM4	protein coding
ENSG00000153975	-1.09805	1.12e-07	2.53e-06	down	0.65	0.89	0.77	0.39	0.39	0.31	ZUFSP	protein coding
ENSG00000173838	1.13426	0.0400498	0.119494	up	1.18	0.58	0.9	2.69	2.12	1.68	2025-03-10	protein coding
ENSG00000128274	1.43041	1.13e-08	3.2e-07	up	2.17	1.06	1.67	3.71	4.72	4.44	A4GALT	protein coding
ENSG00000157426	1.04717	0.000327616	0.00248336	up	0.26	0.42	0.37	0.6	0.55	1.23	AASDH	protein coding
ENSG00000008311	1.04695	0.000397477	0.00291245	up	0.09	0.19	0.16	0.26	0.28	0.34	AASS	protein coding
ENSG00000165029	1.56836	3.36e-06	5.01e-05	up	0.14	0.41	0.23	0.73	0.74	0.67	ABCA1	protein coding
ENSG00000144452	1.76959	0.00937105	0.0387511	up	0.1	0.09	0.06	0.21	0.19	0.73	ABCA12	protein coding
ENSG00000121270	1.44231	0.0112897	0.0448367	up	0.09	0.03	0.14	0.25	0.14	0.39	ABCC11	protein coding
ENSG00000023839	1.37593	5.02e-05	0.000508421	up	0.5	0.29	0.58	1.11	1.04	1.19	ABCC2	protein coding
ENSG00000183889	1.36145	0.0062025	0.0280116	up	0.99	0.28	0.59	1.12	1.38	1.38	AC138969.1	protein coding
ENSG00000076555	1.10893	2.57e-07	5.34e-06	up	0.24	0.37	0.32	0.6	0.76	0.7	ACACB	protein coding
ENSG00000042980	2.31343	0.0205442	0.0715771	up	0.08	0.24	0.11	0.24	0.8	1.73	ADAM28	protein coding
ENSG00000148700	1.12377	1.48e-07	3.24e-06	up	0.22	0.4	0.33	0.67	0.59	0.85	ADD3	protein coding
ENSG00000135298	1.5662	0.032715	0.10283	up	0.6	0.47	0.41	0.51	2.76	1.8	ADGRB3	protein coding
ENSG00000163485	1.07486	0.0210217	0.0729085	up	0.67	0.78	0.86	1.53	1.48	2.45	ADORA1	protein coding
ENSG00000106948	2.40057	0.00148429	0.0088067	up	0.7	0.27	0.63	1.7	3.18	1.75	AKNA	protein coding
ENSG00000282988	1.80203	0.00701489	0.0308995	up	0.81	3.13	0.92	3.47	9.52	3.63	AL031777.3	protein coding
ENSG00000283930	4.44648	0.00113936	0.00709022	up	0	0	0	0.13	0.27	0.33	AL117339.5	protein coding
ENSG00000136010	1.43775	0.0449775	0.13016	up	0.97	0.24	0.52	0.71	1.24	1.32	ALDH1L2	protein coding
ENSG00000006534	1.32978	8.72e-09	2.55e-07	up	0.71	0.42	0.81	1.51	1.76	1.48	ALDH3B1	protein coding
ENSG00000162066	1.10974	0.000101545	0.000926607	up	0.54	0.25	0.48	0.82	0.87	0.97	AMDHD2	protein coding
ENSG00000145362	1.00599	0.00911172	0.0379248	up	0.45	0.33	0.46	0.73	0.87	0.8	ANK2	protein coding
ENSG00000153930	1.67885	0.00702408	0.0309257	up	0.63	0.34	0.91	1.66	1.65	1.64	ANKFN1	protein coding
ENSG00000107890	1.24296	6.03e-07	1.11e-05	up	0.45	1.07	0.81	1.77	1.6	2.1	ANKRD26	protein coding
ENSG00000145700	2.65698	3.43e-05	0.000370842	up	0.09	0.18	0.18	0.6	1.11	1.56	ANKRD31	protein coding
ENSG00000065413	1.37077	0.000718861	0.00481685	up	0.17	0.3	0.23	0.48	0.39	1.23	ANKRD44	protein coding
ENSG00000156381	1.45284	1.01e-08	2.87e-07	up	0.71	0.42	0.62	1.93	1.49	1.48	ANKRD9	protein coding
ENSG00000131620	1.57991	0.0414828	0.122456	up	0.58	0.43	1.52	2.95	2.4	1.19	ANO1	protein coding
ENSG00000166825	1.61813	2.5e-22	5.91e-20	up	0.51	0.57	0.49	1.81	1.74	1.38	ANPEP	protein coding
ENSG00000143412	1.022	0.0260205	0.0862103	up	0.79	0.86	0.92	2.33	1.37	1.88	ANXA9	protein coding
ENSG00000179240	1.44645	0.00193311	0.0108916	up	0.22	0.27	0.59	1.12	0.68	1.2	AP002360.1	protein coding
ENSG00000254469	1.13131	0.0304896	0.0976166	up	0.65	0.51	0.36	1	0.78	1.9	AP002495.1	protein coding
ENSG00000125843	1.31401	3.16e-10	1.21e-08	up	1.1	1.12	1.07	3.09	2.74	2.63	AP5S1	protein coding
ENSG00000120868	1.14414	2.06e-06	3.29e-05	up	0.24	0.39	0.25	0.67	0.64	0.6	APAF1	protein coding
ENSG00000115266	1.01733	8.44e-08	1.95e-06	up	0.9	0.55	0.84	1.58	1.47	1.55	APC2	protein coding
ENSG00000100342	1.09538	0.000500317	0.00353981	up	0.19	0.14	0.19	0.46	0.21	0.49	APOL1	protein coding
ENSG00000221963	1.38694	6.35e-14	4.76e-12	up	0.29	0.4	0.4	0.93	0.95	1.06	APOL6	protein coding
ENSG00000187951	1.1727	4.89e-10	1.82e-08	up	0.63	0.71	0.76	1.42	1.58	1.83	ARHGAP11B	protein coding
ENSG00000004777	1.33168	2.42e-05	0.000277623	up	0.4	0.25	0.33	0.61	0.85	1.2	ARHGAP33	protein coding
ENSG00000111348	1.37592	0.000184125	0.00152973	up	3.48	2.33	3.5	7.55	7.91	9.05	ARHGDIB	protein coding
ENSG00000183111	1.41657	2.33e-06	3.66e-05	up	0.23	0.34	0.26	0.7	0.76	0.82	ARHGEF37	protein coding
ENSG00000116017	1.45001	6.43e-07	1.18e-05	up	0.72	1.01	0.56	2.32	1.87	2.17	ARID3A	protein coding
ENSG00000032219	1.11821	1.07e-06	1.86e-05	up	0.64	1.28	0.89	1.95	1.93	2.29	ARID4A	protein coding
ENSG00000150347	1.45447	6.66e-09	1.99e-07	up	0.22	0.44	0.26	0.75	0.77	0.9	ARID5B	protein coding
ENSG00000126947	1.18532	2.88e-06	4.38e-05	up	0.37	0.4	0.32	0.86	0.86	0.8	ARMCX1	protein coding
ENSG00000242498	1.57302	3.62e-15	3.31e-13	up	0.74	0.62	0.72	2.01	2.23	2.04	ARPIN	protein coding
ENSG00000113273	1.03467	5.82e-08	1.4e-06	up	0.54	0.63	0.54	1.39	0.97	1.25	ARSB	protein coding
ENSG00000006756	1.27904	3.97e-12	2.2e-10	up	0.64	0.7	0.65	1.48	1.7	1.75	ARSD	protein coding
ENSG00000070669	2.17621	0.0111373	0.0443658	up	0.46	0.06	0.26	1.01	0.51	0.69	ASNS	protein coding
ENSG00000066279	1.24562	5.86e-05	0.000580578	up	0.1	0.23	0.19	0.4	0.29	0.54	ASPM	protein coding
ENSG00000168874	1.22587	0.000434485	0.00313081	up	0.18	0.16	0.35	0.59	0.49	0.44	ATOH8	protein coding
ENSG00000129244	1.66269	0.00655914	0.0292219	up	0.66	0.51	0.85	1.95	1.25	5.08	ATP1B2	protein coding
ENSG00000180389	1.66171	0.0479901	0.136501	up	0.19	0.8	0.64	3.12	1.17	2.31	ATP5EP2	protein coding
ENSG00000146776	1.07427	2.7e-05	0.000302812	up	0.22	0.33	0.43	0.81	0.63	0.7	ATXN7L1	protein coding
ENSG00000138376	1.05963	1.76e-05	0.000209966	up	0.34	0.68	0.47	0.95	0.85	1.37	BARD1	protein coding
ENSG00000168062	2.21624	0.00012919	0.00113864	up	0.29	0.17	0.1	0.75	1.2	0.59	BATF2	protein coding
ENSG00000123636	1.60529	6.25e-10	2.29e-08	up	0.27	0.68	0.49	1.24	1.35	1.68	BAZ2B	protein coding
ENSG00000105327	1.91514	1.32e-06	2.25e-05	up	0.85	0.34	0.86	2.51	2	2.65	BBC3	protein coding
ENSG00000179941	1.46466	2.42e-11	1.13e-09	up	0.31	0.27	0.37	0.89	0.71	1.13	BBS10	protein coding
ENSG00000114439	1.13346	2.83e-06	4.31e-05	up	0.47	1.05	0.8	1.64	1.44	2.03	BBX	protein coding
ENSG00000132692	1.13982	0.000635848	0.00434746	up	1.31	0.58	1.94	2.27	2.49	2.4	BCAN	protein coding
ENSG00000119866	1.94663	0.00265246	0.0141245	up	0.39	0.56	0.44	2.89	1.17	2.42	BCL11A	protein coding
ENSG00000153094	1.47103	4.9e-12	2.69e-10	up	0.11	0.18	0.16	0.37	0.38	0.53	BCL2L11	protein coding
ENSG00000116128	1.22762	3.6e-11	1.65e-09	up	0.24	0.38	0.31	0.66	0.78	0.75	BCL9	protein coding
ENSG00000162373	1.53031	0.0150535	0.0563276	up	0.99	0.69	0.48	1.61	2.85	1.98	BEND5	protein coding
ENSG00000151917	1.13648	0.00030051	0.00231181	up	0.33	0.55	0.42	0.95	1.14	0.84	BEND6	protein coding
ENSG00000104081	2.38259	8.05e-14	5.88e-12	up	0.13	0.17	0.11	0.67	0.72	0.8	BMF	protein coding
ENSG00000125378	1.3636	0.0012579	0.00769021	up	0.93	0.99	1.67	3.8	3.11	2.82	BMP4	protein coding
ENSG00000138696	1.0256	0.000101975	0.000929202	up	0.36	0.41	0.35	0.7	0.77	0.89	BMPR1B	protein coding
ENSG00000012048	1.11127	2.72e-08	7e-07	up	0.33	0.47	0.52	0.97	0.96	0.99	BRCA1	protein coding
ENSG00000169925	1.56036	1.4e-24	4.07e-22	up	0.49	0.65	0.62	1.64	1.84	1.81	BRD3	protein coding
ENSG00000112983	1.09171	5.06e-13	3.29e-11	up	0.37	0.45	0.39	0.82	0.81	0.99	BRD8	protein coding
ENSG00000184992	1.00312	5.1e-07	9.61e-06	up	1.09	1.52	1.39	2.77	2.87	2.6	BRI3BP	protein coding
ENSG00000174808	1.05144	0.00400755	0.0196682	up	0.34	0.22	0.39	0.55	0.61	0.71	BTC	protein coding
ENSG00000133639	1.19216	2.08e-07	4.41e-06	up	1.07	0.8	0.91	2.12	2.15	2.08	BTG1	protein coding
ENSG00000156970	1.28507	1.21e-15	1.19e-13	up	0.34	0.45	0.43	0.97	0.96	1.13	BUB1B	protein coding
ENSG00000120055	1.22156	0.0465737	0.133345	up	0.8	0.29	0.29	0.74	1.59	0.85	C10orf95	protein coding
ENSG00000188277	1.2269	0.00603365	0.0273655	up	0.17	0.14	0.25	0.48	0.51	0.3	C15orf62	protein coding
ENSG00000261652	1.0012	0.0285924	0.0929435	up	1.24	0.85	1.16	1.77	2.24	2.11	C15orf65	protein coding
ENSG00000177576	1.51991	0.00498865	0.0234955	up	0.27	0.34	0.26	0.58	1.3	0.72	C18orf32	protein coding
ENSG00000131094	1.47205	5.31e-07	9.92e-06	up	1.25	0.93	1.06	3.27	2.74	3.34	C1QL1	protein coding
ENSG00000145861	1.8816	8.8e-07	1.55e-05	up	1.56	1.11	1.67	5.53	5.25	5.62	C1QTNF2	protein coding
ENSG00000160298	1.68124	1.01e-14	8.45e-13	up	0.4	0.6	0.59	1.68	1.94	1.57	C21orf58	protein coding
ENSG00000284308	1.47734	0.00486173	0.0230281	up	1.16	0.42	0.85	1.85	2.38	2.15	C2orf81	protein coding
ENSG00000182600	1.2426	0.00500217	0.0235475	up	0.48	0.16	0.4	1	0.86	0.69	C2orf82	protein coding
ENSG00000187068	1.1366	0.0112936	0.0448388	up	0.61	0.68	0.68	0.96	1.89	1.85	C3orf70	protein coding
ENSG00000185015	1.1018	6.61e-06	9.06e-05	up	0.48	0.67	0.42	1.13	0.98	1.28	CA13	protein coding
ENSG00000168748	3.44775	0.00572587	0.0261874	up	0.21	0.75	0.16	2.82	6.3	1.85	CA7	protein coding
ENSG00000182985	1.46684	4.79e-06	6.82e-05	up	0.34	1.01	0.43	1.3	1.14	1.94	CADM1	protein coding
ENSG00000162545	1.05845	8e-08	1.85e-06	up	1.36	1.09	1.07	2.73	2.23	2.48	CAMK2N1	protein coding
ENSG00000105519	3.90558	1.78e-62	3.78e-59	up	0.44	0.3	0.49	6.67	5.66	5.8	CAPS	protein coding
ENSG00000180881	1.01358	0.00517385	0.0242008	up	0.16	0.23	0.24	0.43	0.37	0.51	CAPS2	protein coding
ENSG00000204397	1.73074	0.000111924	0.00100483	up	0.98	0.55	0.77	2.75	2.98	2.34	CARD16	protein coding
ENSG00000132357	1.03607	5.44e-05	0.000545473	up	0.48	0.72	0.46	1.25	0.94	1.24	CARD6	protein coding
ENSG00000177303	1.13692	2.78e-10	1.07e-08	up	0.34	0.36	0.4	0.91	0.8	0.74	CASKIN2	protein coding
ENSG00000118412	1.24027	7.79e-07	1.39e-05	up	0.24	0.47	0.45	0.92	0.7	1.2	CASP8AP2	protein coding
ENSG00000170955	1.55325	0.00268323	0.0142439	up	1.89	0.95	1.47	4.18	3.81	3.83	CAVIN3	protein coding
ENSG00000159231	1.79401	2.34e-07	4.9e-06	up	1.93	1.36	1.12	4.46	7.32	4.29	CBR3	protein coding
ENSG00000160200	1.80595	0.0206385	0.0718533	up	2.02	0.52	1.54	1.93	4.14	5.08	CBS	protein coding
ENSG00000274276	1.89178	0.00334316	0.0169841	up	1.67	0.37	1.17	3.35	3.28	1.47	CBSL	protein coding
ENSG00000183741	1.01939	8.98e-16	8.99e-14	up	0.85	0.94	0.97	1.8	2.03	1.9	CBX6	protein coding
ENSG00000060339	1.27821	1.72e-22	4.17e-20	up	0.87	1.13	1.07	2.33	2.53	2.73	CCAR1	protein coding
ENSG00000168491	2.02377	0.0325517	0.102444	up	0.07	0.87	1.28	1.56	1.66	6.23	CCDC110	protein coding
ENSG00000149548	1.74713	1.6e-12	9.47e-11	up	0.45	0.62	0.53	1.59	1.9	2.04	CCDC15	protein coding
ENSG00000122483	1.2184	2.63e-08	6.81e-07	up	0.52	0.84	0.73	1.53	1.26	2.18	CCDC18	protein coding
ENSG00000177875	1.13409	0.00227571	0.0124335	up	1.07	0.66	1.21	1.84	2.24	2.16	CCDC184	protein coding
ENSG00000271503	1.59326	0.0199293	0.0698035	up	0.26	0.06	0.31	0.43	0.99	0.63	CCL5	protein coding
ENSG00000138764	1.93223	2.44e-17	3.17e-15	up	0.23	0.3	0.25	0.88	1.05	1.11	CCNG2	protein coding
ENSG00000184451	1.16955	7.47e-05	0.000713401	up	0.28	0.27	0.32	0.81	0.54	0.65	CCR10	protein coding
ENSG00000163171	1.29611	8.59e-24	2.28e-21	up	0.45	0.57	0.51	1.32	1.21	1.3	CDC42EP3	protein coding
ENSG00000184661	1.06319	3.29e-08	8.32e-07	up	0.55	0.9	0.71	1.54	1.3	1.7	CDCA2	protein coding
ENSG00000040731	2.13007	7.76e-10	2.79e-08	up	0.11	0.25	0.13	0.7	0.6	0.67	CDH10	protein coding
ENSG00000113361	2.33493	0.00054639	0.00382053	up	0.05	0.21	0.08	0.51	0.31	0.49	CDH6	protein coding
ENSG00000171450	1.01223	0.00777871	0.0335527	up	1.43	1.39	1.78	3.15	2.9	3.34	CDK5R2	protein coding
ENSG00000184258	1.2994	8.74e-06	0.000115283	up	1.1	1.9	1.36	3.23	3.99	3.6	CDR1	protein coding
ENSG00000205923	1.05013	0.000890326	0.0057567	up	0.52	0.26	0.42	0.69	0.82	0.93	CEMP1	protein coding
ENSG00000145241	1.07882	0.000107867	0.00097269	up	0.23	0.4	0.46	0.69	0.75	0.84	CENPC	protein coding
ENSG00000138778	1.3273	5.66e-05	0.000563791	up	0.32	1.14	0.64	1.39	1.27	2.09	CENPE	protein coding
ENSG00000117724	1.43949	4.96e-08	1.21e-06	up	0.25	0.65	0.39	1.02	1.02	1.27	CENPF	protein coding
ENSG00000174799	1.04648	0.000526929	0.00370342	up	0.4	0.86	0.56	1.04	0.94	2.04	CEP135	protein coding
ENSG00000166004	1.25092	1.48e-10	6e-09	up	0.46	0.74	0.67	1.34	1.32	1.9	CEP295	protein coding
ENSG00000182504	1.05949	1.18e-05	0.000147315	up	0.19	0.28	0.27	0.48	0.39	0.75	CEP97	protein coding
ENSG00000172831	1.37223	3.35e-19	5.58e-17	up	1.07	0.76	0.96	2.26	2.68	2.37	CES2	protein coding
ENSG00000188596	1.30486	0.0471379	0.134638	up	0.17	0.21	0.44	0.5	0.75	0.62	CFAP54	protein coding
ENSG00000000971	1.08761	3.32e-10	1.26e-08	up	0.14	0.13	0.13	0.29	0.29	0.28	CFH	protein coding
ENSG00000128849	1.43917	1.21e-08	3.4e-07	up	1.14	1.2	0.97	3	3.32	2.91	CGNL1	protein coding
ENSG00000177200	1.15152	1.7e-05	0.000203252	up	0.21	0.45	0.39	0.74	0.66	1	CHD9	protein coding
ENSG00000169105	1.03865	9.26e-12	4.84e-10	up	0.73	0.61	0.65	1.35	1.34	1.49	CHST14	protein coding
ENSG00000122966	1.2005	1.9e-12	1.12e-10	up	0.43	0.56	0.5	1.06	1.17	1.25	CIT	protein coding
ENSG00000171365	1.00847	0.00188263	0.0106441	up	0.46	0.37	0.55	0.75	0.93	1.1	CLCN5	protein coding
ENSG00000092853	1.31297	5.28e-07	9.88e-06	up	1.04	2.53	1.13	3.19	3.78	3.87	CLSPN	protein coding
ENSG00000134326	1.01581	2.83e-05	0.00031463	up	0.12	0.08	0.1	0.24	0.19	0.16	CMPK2	protein coding
ENSG00000174871	1.4652	0.0131963	0.050688	up	0.68	0.6	0.62	1.23	1.63	2.85	CNIH2	protein coding
ENSG00000044459	1.04007	9.83e-09	2.83e-07	up	0.82	1.26	1.12	2.29	1.89	2.55	CNTLN	protein coding
ENSG00000154529	1.76279	0.000826221	0.00541662	up	0.28	0.36	0.35	1.27	0.94	1.31	CNTNAP3B	protein coding
ENSG00000119397	1.49563	1.19e-10	4.91e-09	up	0.39	0.7	0.51	1.69	1.31	1.62	CNTRL	protein coding
ENSG00000197467	1.63258	0.00170079	0.00982001	up	2.4	0.9	2.17	5.67	3.94	3.37	COL13A1	protein coding
ENSG00000187955	1.01326	0.000891258	0.00576004	up	0.06	0.11	0.07	0.16	0.11	0.22	COL14A1	protein coding
ENSG00000144810	1.61146	0.000104571	0.000948335	up	0.28	0.59	0.7	1.81	1.54	1.2	COL8A1	protein coding
ENSG00000198756	1.43638	3.22e-14	2.52e-12	up	0.2	0.28	0.25	0.67	0.68	0.65	COLGALT2	protein coding
ENSG00000103647	1.10944	0.00253065	0.0135856	up	2.08	1.36	1.87	3.1	4.72	3.52	CORO2B	protein coding
ENSG00000133983	1.14399	0.00484143	0.0229491	up	1.27	1.05	0.94	2.76	1.88	3.06	COX16	protein coding
ENSG00000165078	1.27332	0.00573743	0.0262085	up	0.74	0.87	0.35	1.69	1.38	1.6	CPA6	protein coding
ENSG00000164463	1.18092	2.66e-06	4.09e-05	up	0.17	0.33	0.29	0.61	0.52	0.75	CREBRF	protein coding
ENSG00000178662	2.4985	4.19e-10	1.57e-08	up	0.05	0.13	0.1	0.56	0.36	0.68	CSRNP3	protein coding
ENSG00000116761	1.53781	0.0440833	0.12815	up	1.54	0.36	1.07	1.74	2.24	1.84	CTH	protein coding
ENSG00000141086	1.47675	1.56e-05	0.000188815	up	0.27	0.28	0.54	0.99	0.83	1.06	CTRL	protein coding
ENSG00000168772	1.34216	7.11e-05	0.000683307	up	0.36	0.67	0.49	1.14	1.27	1.48	CXXC4	protein coding
ENSG00000215883	1.2221	9.78e-08	2.24e-06	up	0.88	0.64	1.03	1.76	2.25	1.82	CYB5RL	protein coding
ENSG00000145476	1.12466	4e-05	0.000420293	up	0.16	0.19	0.26	0.42	0.45	0.48	CYP4V2	protein coding
ENSG00000276644	2.42898	1.45e-11	7.2e-10	up	0.12	0.45	0.35	1.71	1.47	1.49	DACH1	protein coding
ENSG00000161692	1.04171	2.99e-10	1.15e-08	up	0.74	0.72	0.81	1.69	1.67	1.45	DBF4B	protein coding
ENSG00000168209	2.86541	0.00230924	0.0125915	up	2.04	0.22	1.98	5.36	5.17	4.5	DDIT4	protein coding
ENSG00000203797	1.37652	0.013377	0.0512069	up	0.4	0.26	0.36	0.93	1.69	0.38	DDO	protein coding
ENSG00000137628	1.34732	3.92e-08	9.69e-07	up	0.04	0.04	0.05	0.1	0.11	0.11	DDX60	protein coding
ENSG00000181381	1.24399	2.58e-06	4e-05	up	0.05	0.06	0.06	0.11	0.12	0.19	DDX60L	protein coding
ENSG00000058866	1.06992	0.000147829	0.00126842	up	0.98	0.68	1.12	1.87	1.66	2.24	DGKG	protein coding
ENSG00000228716	1.08772	2.96e-17	3.75e-15	up	0.92	1.04	1.12	2.24	2.01	2.43	DHFR	protein coding
ENSG00000178700	1.6252	3.29e-13	2.18e-11	up	0.72	0.79	0.88	1.95	2.93	2.72	DHFR2	protein coding
ENSG00000100867	1.36441	0.00976988	0.0400194	up	0.7	0.23	0.76	1.02	1.11	1.38	DHRS2	protein coding
ENSG00000181192	1.72241	1.16e-26	3.96e-24	up	0.49	0.69	0.67	2.1	2.2	1.95	DHTKD1	protein coding
ENSG00000108771	1.29528	0.00214241	0.011844	up	0.12	0.09	0.13	0.43	0.23	0.24	DHX58	protein coding
ENSG00000231672	2.70765	0.00383799	0.0190277	up	0.08	0.28	0.06	1.95	0.57	0.23	DIRC3	protein coding
ENSG00000082458	1.05079	4.94e-09	1.53e-07	up	0.4	0.46	0.58	0.99	1	1.01	DLG3	protein coding
ENSG00000144355	1.1196	0.00465264	0.0222306	up	0.61	0.28	0.76	0.91	1.04	1.1	DLX1	protein coding
ENSG00000178401	1.32664	2.68e-18	4.1e-16	up	1.12	1.04	1.03	2.44	2.83	2.91	DNAJC22	protein coding
ENSG00000088305	1.41252	3.25e-07	6.56e-06	up	0.42	0.38	0.59	1.11	1.23	1.31	DNMT3B	protein coding
ENSG00000128512	1.46158	4.56e-07	8.71e-06	up	0.07	0.18	0.09	0.28	0.27	0.35	DOCK4	protein coding
ENSG00000205683	1.75253	3.41e-05	0.0003696	up	0.68	1.7	0.74	3.35	3.43	3.18	DPF3	protein coding
ENSG00000173852	1.03143	2e-09	6.62e-08	up	0.43	0.39	0.45	0.93	0.73	1.04	DPY19L1	protein coding
ENSG00000163840	1.19903	1.36e-12	8.19e-11	up	0.12	0.15	0.13	0.33	0.31	0.3	DTX3L	protein coding
ENSG00000120875	1.80646	0.000158362	0.00134851	up	1.47	0.78	1.54	4.2	4.1	3.53	DUSP4	protein coding
ENSG00000198919	1.38043	1.89e-13	1.3e-11	up	0.33	0.51	0.4	1	1.02	1.29	DZIP3	protein coding
ENSG00000007968	1.35227	4.89e-10	1.82e-08	up	0.52	0.72	0.59	1.76	1.55	1.43	E2F2	protein coding
ENSG00000165891	1.32014	1.8e-06	2.93e-05	up	0.34	0.34	0.47	1.02	0.73	1.21	E2F7	protein coding
ENSG00000186197	1.21844	0.00168881	0.00976556	up	0.33	0.46	0.36	0.89	0.68	1.43	EDARADD	protein coding
ENSG00000013016	2.35415	9.1e-05	0.000842544	up	0.38	0.41	0.59	2.6	1.94	3.11	EHD3	protein coding
ENSG00000044524	1.0414	7.02e-06	9.52e-05	up	0.1	0.14	0.14	0.25	0.24	0.32	EPHA3	protein coding
ENSG00000175595	1.10778	5.41e-07	1.01e-05	up	0.33	0.44	0.59	0.98	0.87	1.13	ERCC4	protein coding
ENSG00000164283	2.44166	0.0241329	0.0813092	up	21.05	19.88	15.97	99.96	406.95	44.02	ESM1	protein coding
ENSG00000135476	1.23586	5.23e-13	3.39e-11	up	0.26	0.23	0.29	0.6	0.63	0.66	ESPL1	protein coding
ENSG00000006468	2.47169	8.13e-25	2.39e-22	up	0.24	0.31	0.4	1.97	1.43	2.02	ETV1	protein coding
ENSG00000185862	1.54201	0.00136366	0.0082146	up	0.61	0.45	0.82	1.68	1.57	1.55	EVI2B	protein coding
ENSG00000164220	2.20858	0.000672708	0.00456196	up	0.65	0.27	0.85	2.34	2.08	1.94	F2RL2	protein coding
ENSG00000134824	1.08357	1.58e-05	0.000190236	up	0.39	0.62	0.37	0.99	0.94	0.9	FADS2	protein coding
ENSG00000166801	1.37306	1.45e-20	3.02e-18	up	0.42	0.51	0.56	1.36	1.16	1.48	FAM111A	protein coding
ENSG00000184083	1.14219	2.65e-07	5.45e-06	up	0.18	0.27	0.21	0.52	0.41	0.57	FAM120C	protein coding
ENSG00000179083	1.67611	0.038334	0.115936	up	1.69	1.31	1.13	25.13	6.12	1.04	FAM133A	protein coding
ENSG00000148541	1.17138	8.09e-07	1.45e-05	up	0.1	0.13	0.12	0.29	0.26	0.24	FAM13C	protein coding
ENSG00000204442	1.12038	1.51e-07	3.3e-06	up	0.76	0.82	1.02	1.62	2.14	1.9	FAM155A	protein coding
ENSG00000170264	1.21667	2.74e-05	0.000306337	up	0.57	1.16	0.87	2.18	1.81	2.23	FAM161A	protein coding
ENSG00000111879	1.1475	1.45e-06	2.42e-05	up	0.39	0.58	0.47	0.97	1.09	1.22	FAM184A	protein coding
ENSG00000204767	1.15523	0.0112907	0.0448367	up	0.09	0.22	0.16	0.39	0.25	0.58	FAM196B	protein coding
ENSG00000196227	1.12778	4.24e-05	0.000440709	up	0.56	1.1	0.74	1.5	1.43	2.53	FAM217B	protein coding
ENSG00000196550	1.09895	4.25e-05	0.00044101	up	1.37	1.01	0.91	2.43	2.1	2.69	FAM72A	protein coding
ENSG00000263513	1.03028	0.00123607	0.00759445	up	1.9	1.22	1.5	2.65	2.66	5.08	FAM72C	protein coding
ENSG00000168672	1.42259	1e-08	2.87e-07	up	0.44	0.38	0.54	1.44	0.94	1.27	FAM84B	protein coding
ENSG00000181544	1.23547	0.000343862	0.00258761	up	0.2	0.39	0.39	0.75	0.58	1.08	FANCB	protein coding
ENSG00000170271	1.01608	3.55e-05	0.000381261	up	0.27	0.27	0.31	0.51	0.5	0.82	FAXDC2	protein coding
ENSG00000204923	1.20522	0.000506826	0.00357924	up	0.79	0.52	0.55	1.54	1.52	1.22	FBXO48	protein coding
ENSG00000180263	1.20233	0.000155499	0.00132531	up	0.37	0.71	0.44	0.88	1.15	1.55	FGD6	protein coding
ENSG00000127418	1.25639	1.13e-10	4.67e-09	up	0.95	0.6	1	2.4	1.88	1.86	FGFRL1	protein coding
ENSG00000130720	1.16425	0.000151658	0.00129662	up	0.31	0.28	0.31	0.47	0.8	0.89	FIBCD1	protein coding
ENSG00000132436	1.08922	7.75e-09	2.29e-07	up	0.38	0.52	0.52	1.08	0.87	1.15	FIGNL1	protein coding
ENSG00000125848	2.40348	0.0013273	0.00801914	up	0.08	0.18	0.05	0.4	0.35	0.77	FLRT3	protein coding
ENSG00000103241	1.07706	7.83e-06	0.000104534	up	0.68	0.71	0.87	1.73	1.31	1.87	FOXF1	protein coding
ENSG00000204060	1.34818	0.00229301	0.0125244	up	0.99	0.77	1.06	1.73	2.38	4.29	FOXO6	protein coding
ENSG00000164379	2.93858	0.000442728	0.00317943	up	0.35	0.64	0.43	4.77	2.8	4.38	FOXQ1	protein coding
ENSG00000100350	1.97601	9.45e-28	3.54e-25	up	0.6	0.5	0.74	2.35	2.18	2.8	FOXRED2	protein coding
ENSG00000165879	1.9697	1.34e-08	3.7e-07	up	0.31	0.32	0.53	1.8	1.23	1.52	FRAT1	protein coding
ENSG00000172159	1.3193	0.000552911	0.0038575	up	0.88	0.87	0.89	2.29	2.1	2.26	FRMD3	protein coding
ENSG00000114541	3.08108	2.54e-06	3.95e-05	up	0.22	0.33	0.23	2.6	2.63	1.62	FRMD4B	protein coding
ENSG00000169933	1.79777	0.034533	0.107112	up	0.53	0.79	0.08	1.61	1.8	1.19	FRMPD4	protein coding
ENSG00000174951	1.95282	0.0109411	0.0437392	up	2.38	0.48	0.92	3.14	5.94	1.21	FUT1	protein coding
ENSG00000196968	1.01316	4.95e-07	9.36e-06	up	0.77	1.09	0.95	1.85	1.99	1.9	FUT11	protein coding
ENSG00000176920	1.05784	0.019495	0.0685659	up	0.48	0.77	0.3	1.15	0.87	1.08	FUT2	protein coding
ENSG00000163251	1.04279	9.76e-05	0.000894364	up	0.37	0.71	0.42	0.97	0.99	1.01	FZD5	protein coding
ENSG00000136542	1.31457	0.00822941	0.0350226	up	0.16	0.34	0.27	0.74	0.44	1.04	GALNT5	protein coding
ENSG00000172020	1.02986	0.00087601	0.00569035	up	5.42	5.19	4.63	10.24	11.33	10.38	GAP43	protein coding
ENSG00000139354	1.13599	9.12e-08	2.09e-06	up	0.41	0.69	0.58	1.14	1.15	1.46	GAS2L3	protein coding
ENSG00000119125	4.29051	0.00796439	0.034143	up	0.01	0	0	0	0.24	0.2	GDA	protein coding
ENSG00000130513	3.1834	0.0166813	0.0608116	up	6.79	0.3	5.18	8.63	9.79	6.35	GDF15	protein coding
ENSG00000131095	1.78434	0.000697269	0.00469852	up	0.11	0.3	0.13	0.47	0.56	0.52	GFAP	protein coding
ENSG00000146830	1.25113	5.9e-12	3.19e-10	up	0.5	0.4	0.63	1.26	1.19	1.17	GIGYF1	protein coding
ENSG00000265107	3.44887	2.53e-09	8.2e-08	up	0.07	0.09	0.04	1.36	0.38	0.92	GJA5	protein coding
ENSG00000106571	1.29338	3.48e-06	5.16e-05	up	0.23	0.56	0.28	0.78	0.75	0.89	GLI3	protein coding
ENSG00000046653	1.95473	1.38e-05	0.000169301	up	0.1	0.34	0.11	0.64	0.52	0.5	GPM6B	protein coding
ENSG00000183671	3.82099	9.26e-13	5.73e-11	up	0.3	0.2	0.22	2.82	3.9	3.32	GPR1	protein coding
ENSG00000166123	1.41759	0.0118177	0.0465237	up	1.22	0.43	1.23	2.07	2.35	1.68	GPT2	protein coding
ENSG00000164294	1.19307	2.55e-11	1.19e-09	up	0.97	0.62	0.89	2.04	1.7	1.93	GPX8	protein coding
ENSG00000158055	2.096	0.00799219	0.0342461	up	0.44	0.3	0.28	2.38	1.2	1.21	GRHL3	protein coding
ENSG00000186088	1.10412	1.75e-06	2.87e-05	up	0.29	0.37	0.32	0.67	0.76	0.74	GSAP	protein coding
ENSG00000133937	1.24842	0.041008	0.12144	up	0.6	0.46	0.57	1.6	2.16	0.89	GSC	protein coding
ENSG00000172432	1.40928	1.44e-07	3.17e-06	up	0.48	0.21	0.45	0.94	0.97	0.89	GTPBP2	protein coding
ENSG00000075218	1.74442	1.55e-14	1.27e-12	up	0.53	0.89	0.83	2.31	2.33	2.91	GTSE1	protein coding
ENSG00000170961	1.3638	0.0264524	0.087399	up	0.08	0.41	0.07	0.33	0.27	0.33	HAS2	protein coding
ENSG00000138646	1.00742	1.29e-08	3.61e-07	up	0.12	0.14	0.1	0.25	0.24	0.23	HERC5	protein coding
ENSG00000138642	1.19945	2.78e-08	7.14e-07	up	0.08	0.07	0.08	0.21	0.15	0.15	HERC6	protein coding
ENSG00000010704	1.97547	2.42e-22	5.78e-20	up	0.56	0.5	0.73	1.93	2.4	2.96	HFE	protein coding
ENSG00000184357	1.52236	0.00315294	0.0162422	up	4.62	1.95	1.41	6.15	6.88	7.2	HIST1H1B	protein coding
ENSG00000187837	1.17608	3.45e-05	0.000372599	up	1.53	1.49	0.88	3.42	2.51	2.91	HIST1H1C	protein coding
ENSG00000168298	1.29479	0.000572886	0.00396806	up	1.6	1.73	1.23	3.41	3.19	4.83	HIST1H1E	protein coding
ENSG00000180573	1.3087	8.72e-14	6.29e-12	up	0.56	0.64	0.49	1.42	1.5	1.33	HIST1H2AC	protein coding
ENSG00000196787	1.04204	0.000389314	0.00287023	up	0.55	0.52	0.51	1.19	0.9	1.37	HIST1H2AG	protein coding
ENSG00000274997	2.45839	0.00140286	0.00840841	up	2.79	2.88	5.11	10.4	13.96	25.84	HIST1H2AH	protein coding
ENSG00000158373	1.36207	2.12e-06	3.37e-05	up	1.82	2.29	1.45	5.79	4.33	4.8	HIST1H2BD	protein coding
ENSG00000274290	2.40863	0.00514044	0.024068	up	0.51	0.66	0.21	4.33	1.64	3	HIST1H2BE	protein coding
ENSG00000273802	2.50404	0.000536494	0.00376096	up	3.03	3.12	1.7	9.01	18.61	22.15	HIST1H2BG	protein coding
ENSG00000275713	2.24924	6.26e-07	1.15e-05	up	0.71	1.09	0.95	3.31	3.73	7.24	HIST1H2BH	protein coding
ENSG00000278588	2.76463	0.00382398	0.0189681	up	1.98	1.69	2.13	7.8	12.6	16.61	HIST1H2BI	protein coding
ENSG00000124635	1.22149	0.00636013	0.0285259	up	0.87	1.36	0.71	1.9	1.93	2.73	HIST1H2BJ	protein coding
ENSG00000233822	1.1819	0.00359717	0.0179972	up	1.72	1.39	1.06	3.05	2.08	5.18	HIST1H2BN	protein coding
ENSG00000274641	1.50922	0.0133122	0.0510182	up	1.95	2.94	1.84	5.7	4.5	12.46	HIST1H2BO	protein coding
ENSG00000274267	1.35747	0.0213453	0.073869	up	4.78	5.4	2.55	15.25	6.15	13.61	HIST1H3B	protein coding
ENSG00000278272	2.05701	0.00656122	0.0292243	up	3.18	1.55	2.87	7.15	5.92	25.61	HIST1H3C	protein coding
ENSG00000274750	1.40998	0.0245975	0.082511	up	0.16	0.57	0.27	0.99	0.65	0.62	HIST1H3E	protein coding
ENSG00000273983	2.50302	0.004947	0.0233395	up	1.69	1.58	0.54	8.23	3.4	23.53	HIST1H3G	protein coding
ENSG00000278637	1.47952	0.0183282	0.0654917	up	5.32	4.15	3.19	13.14	10.4	12.46	HIST1H4A	protein coding
ENSG00000278705	2.02385	0.000834379	0.005457	up	2.38	1.43	1.37	7.22	5.7	8.7	HIST1H4B	protein coding
ENSG00000197061	1.88945	0.00214958	0.0118767	up	2.84	10.61	4.87	17.91	10.49	33.38	HIST1H4C	protein coding
ENSG00000277157	2.35315	0.00936617	0.0387393	up	2.79	1.02	1	3.9	16.21	7.38	HIST1H4D	protein coding
ENSG00000276966	1.36701	0.00348019	0.0175404	up	2.86	4.58	3.62	16.96	10.16	6.19	HIST1H4E	protein coding
ENSG00000158406	1.19009	0.000781964	0.00517439	up	2.19	2.91	2.58	7.61	4.47	6.38	HIST1H4H	protein coding
ENSG00000184260	1.36066	0.00311968	0.0160839	up	2.26	1.42	2.89	4.17	5.69	7.79	HIST2H2AC	protein coding
ENSG00000184678	1.86965	2.02e-09	6.68e-08	up	1.06	1.22	0.92	3.37	3.78	4.7	HIST2H2BE	protein coding
ENSG00000203814	1.39602	0.000404125	0.00294994	up	1.62	2.25	2.37	4.61	3.32	10.94	HIST2H2BF	protein coding
ENSG00000183598	2.27521	0.0109118	0.0436676	up	2.97	0.83	1.44	7.15	2.7	11.08	HIST2H3D	protein coding
ENSG00000270276	1.44257	0.00175256	0.0100611	up	0.63	1.27	0.56	2.05	2.37	1.97	HIST2H4B	protein coding
ENSG00000196890	1.31928	0.00502906	0.0236392	up	0.67	0.82	0.61	2.4	1.46	1.73	HIST3H2BB	protein coding
ENSG00000234745	1.10064	2.28e-06	3.6e-05	up	0.32	0.15	0.23	0.47	0.62	0.44	HLA-B	protein coding
ENSG00000204592	1.15772	5.83e-14	4.39e-12	up	0.66	0.56	0.65	1.34	1.65	1.31	HLA-E	protein coding
ENSG00000189403	1.12457	8.33e-17	9.81e-15	up	1.75	1.91	1.86	4.28	3.62	4.39	HMGB1	protein coding
ENSG00000164104	1.80895	3.79e-27	1.34e-24	up	1.56	1.03	1.47	5.11	4.48	4.77	HMGB2	protein coding
ENSG00000029993	1.04262	2.27e-18	3.53e-16	up	1.34	1.41	1.28	2.87	2.79	2.82	HMGB3	protein coding
ENSG00000100281	1.20279	6.7e-15	5.79e-13	up	1.31	1.82	1.37	3.33	3.58	3.65	HMGXB4	protein coding
ENSG00000150540	1.14538	3.13e-08	7.98e-07	up	0.48	0.55	0.5	1.24	1.11	1.12	HNMT	protein coding
ENSG00000215271	1.15577	3.9e-07	7.65e-06	up	0.47	0.45	0.49	1.01	1.09	1.05	HOMEZ	protein coding
ENSG00000105997	1.36696	0.00262246	0.0139921	up	1.34	0.79	1.24	3.28	3.27	2.2	HOXA3	protein coding
ENSG00000106004	1.60634	2.29e-11	1.08e-09	up	0.58	0.66	0.73	2.01	1.97	2	HOXA5	protein coding
ENSG00000106006	2.1708	3.89e-05	0.000411537	up	0.21	0.13	0.3	0.85	0.73	1.97	HOXA6	protein coding
ENSG00000122592	1.7471	4.46e-14	3.4e-12	up	0.92	0.93	1.03	3.45	3.16	3.17	HOXA7	protein coding
ENSG00000159184	1.30468	6.73e-07	1.23e-05	up	0.93	0.59	0.77	1.96	1.92	1.96	HOXB13	protein coding
ENSG00000260027	1.05947	1.14e-09	3.95e-08	up	1.51	1.46	1.43	2.88	3.44	3.1	HOXB7	protein coding
ENSG00000128713	1.01245	3.34e-07	6.71e-06	up	0.51	0.47	0.54	1.09	1	1.1	HOXD11	protein coding
ENSG00000128652	1.16767	0.000246652	0.00196469	up	0.47	0.44	0.37	0.88	1.09	1.02	HOXD3	protein coding
ENSG00000196196	1.26115	0.00124843	0.00765434	up	1.23	1.33	1.13	3	2.78	3.14	HRCT1	protein coding
ENSG00000118960	1.00991	1.26e-05	0.00015696	up	1.04	0.6	1.06	1.66	1.83	1.87	HS1BP3	protein coding
ENSG00000185352	1.12562	0.0309914	0.0987003	up	1.29	1.43	1.76	3.37	3.24	3.85	HS6ST3	protein coding
ENSG00000010404	1.09164	1.86e-15	1.78e-13	up	0.31	0.31	0.34	0.7	0.61	0.77	IDS	protein coding
ENSG00000163565	1.52758	2.22e-23	5.75e-21	up	0.26	0.28	0.27	0.8	0.8	0.78	IFI16	protein coding
ENSG00000068079	1.37719	2.94e-07	5.99e-06	up	0.58	0.23	0.47	1.13	1.17	0.94	IFI35	protein coding
ENSG00000137959	1.73323	1.9e-17	2.51e-15	up	0.09	0.1	0.11	0.36	0.34	0.33	IFI44L	protein coding
ENSG00000126709	1.49561	7.11e-07	1.28e-05	up	0.58	0.22	0.46	1.26	1.54	0.81	IFI6	protein coding
ENSG00000185745	1.23586	1.74e-06	2.86e-05	up	0.15	0.1	0.15	0.35	0.37	0.24	IFIT1	protein coding
ENSG00000119922	1.43541	3.05e-15	2.81e-13	up	0.1	0.11	0.13	0.33	0.32	0.31	IFIT2	protein coding
ENSG00000119917	1.85511	1.43e-17	1.96e-15	up	0.2	0.15	0.18	0.68	0.74	0.55	IFIT3	protein coding
ENSG00000152778	1.10055	5.02e-12	2.75e-10	up	0.22	0.25	0.25	0.57	0.5	0.5	IFIT5	protein coding
ENSG00000185436	1.41834	1.6e-09	5.39e-08	up	0.33	0.33	0.39	0.84	0.99	1.11	IFNLR1	protein coding
ENSG00000136231	1.09216	1.84e-07	3.95e-06	up	0.28	0.42	0.41	0.85	0.69	0.91	IGF2BP3	protein coding
ENSG00000115461	1.62056	0.00124951	0.00765853	up	0.15	0.45	0.19	0.53	0.75	0.71	IGFBP5	protein coding
ENSG00000030419	1.11382	0.00632721	0.0284204	up	0.12	0.3	0.2	0.58	0.31	0.55	IKZF2	protein coding
ENSG00000144730	1.09347	7.06e-08	1.66e-06	up	0.33	0.34	0.36	0.82	0.64	0.82	IL17RD	protein coding
ENSG00000104432	1.01189	0.00314778	0.01622	up	0.21	0.4	0.36	0.53	0.51	1.07	IL7	protein coding
ENSG00000149503	1.48953	3.64e-10	1.38e-08	up	0.26	0.39	0.4	1.01	0.77	1.25	INCENP	protein coding
ENSG00000074706	1.53594	0.0268721	0.0885254	up	0.16	0.44	0.47	1.25	0.86	1.11	IPCEF1	protein coding
ENSG00000197429	1.10124	6.07e-11	2.67e-09	up	0.81	0.79	0.77	1.56	1.74	1.93	IPP	protein coding
ENSG00000145703	1.10503	0.000969664	0.00618933	up	0.16	0.28	0.21	0.46	0.42	0.53	IQGAP2	protein coding
ENSG00000183856	1.14167	4.4e-12	2.44e-10	up	0.35	0.4	0.43	0.83	0.88	0.95	IQGAP3	protein coding
ENSG00000124313	1.39562	1.6e-12	9.47e-11	up	0.35	0.33	0.46	1.03	1.05	0.94	IQSEC2	protein coding
ENSG00000177508	1.22348	3.43e-05	0.000370842	up	0.93	0.66	1.14	2.4	1.93	2.11	IRX3	protein coding
ENSG00000187608	1.27274	5.07e-05	0.000513391	up	0.69	0.26	0.52	1.15	1.43	1.05	ISG15	protein coding
ENSG00000164171	2.332	2.56e-06	3.97e-05	up	0.15	0.24	0.23	1.14	0.9	1.31	ITGA2	protein coding
ENSG00000091409	1.40226	1.74e-12	1.03e-10	up	0.21	0.29	0.29	0.7	0.66	0.8	ITGA6	protein coding
ENSG00000156886	2.37186	0.0454325	0.13104	up	0.62	0.56	0.64	2.02	4.2	2.42	ITGAD	protein coding
ENSG00000132470	1.11669	2.69e-06	4.12e-05	up	0.07	0.12	0.08	0.19	0.21	0.17	ITGB4	protein coding
ENSG00000198542	1.26931	0.00160596	0.00939768	up	1.33	0.79	1.77	2.65	2.5	3.33	ITGBL1	protein coding
ENSG00000143772	1.16699	8.49e-08	1.96e-06	up	0.29	0.42	0.41	0.82	0.81	0.9	ITPKB	protein coding
ENSG00000140044	1.38086	0.000830991	0.00544043	up	2.1	0.46	1.54	3.05	2.72	2.55	JDP2	protein coding
ENSG00000152409	1.40554	1.63e-08	4.42e-07	up	0.24	0.33	0.33	0.81	0.74	0.91	JMY	protein coding
ENSG00000234616	1.69267	2.84e-23	7.24e-21	up	0.25	0.33	0.34	0.95	1.14	0.96	JRK	protein coding
ENSG00000107821	1.10368	0.000134259	0.00117359	up	1.53	0.87	1.08	2.36	2.49	2.69	KAZALD1	protein coding
ENSG00000165572	1.3743	3.29e-13	2.18e-11	up	0.32	0.46	0.46	1.07	1.03	1.18	KBTBD6	protein coding
ENSG00000120696	2.96977	1.57e-45	2e-42	up	0.15	0.27	0.22	1.52	1.72	1.75	KBTBD7	protein coding
ENSG00000152049	1.92461	5.1e-15	4.57e-13	up	0.21	0.13	0.18	0.67	0.68	0.69	KCNE4	protein coding
ENSG00000123700	1.62728	2.09e-07	4.42e-06	up	0.76	0.57	0.7	2.13	2.14	1.86	KCNJ2	protein coding
ENSG00000082482	2.25707	8.98e-08	2.07e-06	up	0.09	0.1	0.16	0.62	0.51	0.63	KCNK2	protein coding
ENSG00000104783	1.28376	2.67e-10	1.03e-08	up	1.48	0.92	1.17	3.47	2.69	2.64	KCNN4	protein coding
ENSG00000134504	1.18376	1.74e-10	6.94e-09	up	0.45	0.59	0.63	1.29	1.24	1.33	KCTD1	protein coding
ENSG00000178202	1.17284	3.13e-09	9.98e-08	up	0.25	0.34	0.35	0.81	0.63	0.71	KDELC2	protein coding
ENSG00000186280	1.54991	0.00143831	0.00858186	up	0.38	0.25	0.5	0.64	1.36	1.33	KDM4D	protein coding
ENSG00000073614	1.06909	1.27e-09	4.35e-08	up	0.5	0.83	0.62	1.32	1.32	1.51	KDM5A	protein coding
ENSG00000128052	1.42116	0.00111627	0.00697148	up	0.23	0.49	0.41	1.01	0.76	1.25	KDR	protein coding
ENSG00000166398	1.03023	3.99e-07	7.81e-06	up	0.39	0.48	0.57	0.87	0.97	1.17	KIAA0355	protein coding
ENSG00000100578	1.51641	1.27e-12	7.75e-11	up	0.18	0.29	0.24	0.66	0.58	0.88	KIAA0586	protein coding
ENSG00000109265	1.19799	1.44e-08	3.95e-07	up	0.46	0.53	0.57	1.12	1.05	1.61	KIAA1211	protein coding
ENSG00000118193	1.34266	4.45e-06	6.42e-05	up	0.25	0.68	0.48	1.02	0.95	1.61	KIF14	protein coding
ENSG00000112984	1.06266	1.26e-06	2.14e-05	up	0.43	0.59	0.51	1.03	1	1.18	KIF20A	protein coding
ENSG00000138182	1.77943	4.78e-10	1.78e-08	up	0.33	0.75	0.6	1.66	1.33	2.93	KIF20B	protein coding
ENSG00000165115	2.15697	1.78e-06	2.91e-05	up	0.26	0.26	0.42	0.71	1.47	2.52	KIF27	protein coding
ENSG00000090889	1.12712	1e-13	7.16e-12	up	0.49	0.63	0.58	1.18	1.29	1.33	KIF4A	protein coding
ENSG00000164627	1.01978	0.0434758	0.126803	up	0.55	0.25	0.9	1.21	0.93	0.6	KIF6	protein coding
ENSG00000146021	1.26145	0.0129605	0.049973	up	0.21	0.19	0.25	0.52	0.42	0.61	KLHL3	protein coding
ENSG00000227268	1.22532	0.0108442	0.043419	up	0.56	0.43	0.59	1.43	1.22	1.23	KLLN	protein coding
ENSG00000172086	1.27407	3.2e-10	1.22e-08	up	0.49	0.45	0.39	1.18	0.9	1.21	KRCC1	protein coding
ENSG00000171346	1.13816	0.0311744	0.099178	up	0.36	0.31	0.33	0.73	0.84	0.75	KRT15	protein coding
ENSG00000171345	2.90838	9.29e-06	0.000121462	up	0.4	0.87	0.33	3.38	4	2.57	KRT19	protein coding
ENSG00000135338	1.33048	2.32e-06	3.64e-05	up	0.19	0.32	0.37	0.85	0.56	0.92	LCA5	protein coding
ENSG00000168961	1.12747	0.000814914	0.00535991	up	0.21	0.1	0.17	0.29	0.52	0.29	LGALS9	protein coding
ENSG00000143355	1.60013	0.00166693	0.00966975	up	0.16	0.4	0.34	0.78	0.78	1.38	LHX9	protein coding
ENSG00000185621	1.74488	1.37e-20	2.88e-18	up	0.24	0.32	0.32	0.98	0.92	1.1	LMLN	protein coding
ENSG00000147145	1.69019	0.0193701	0.0682453	up	0.32	1.64	0.4	1.3	1.52	2.6	LPAR4	protein coding
ENSG00000134324	1.09983	1.56e-14	1.27e-12	up	0.41	0.47	0.43	0.9	0.98	1.02	LPIN1	protein coding
ENSG00000175445	2.30208	0.00608324	0.0275707	up	0.59	0.37	0.37	2.6	3.09	1.38	LPL	protein coding
ENSG00000110031	1.59087	1.2e-07	2.7e-06	up	1.3	0.99	0.89	4.17	2.55	3.04	LPXN	protein coding
ENSG00000121207	1.90321	0.0189476	0.0670781	up	0.54	0.69	0.96	2.82	3.24	1.98	LRAT	protein coding
ENSG00000161328	1.57248	0.0197649	0.0693041	up	0.25	0.3	0.29	0.87	0.86	0.81	LRRC56	protein coding
ENSG00000188993	1.10076	0.048214	0.136975	up	0.19	0.19	0.18	0.26	0.63	0.41	LRRC66	protein coding
ENSG00000178026	1.60288	0.0120194	0.0471429	up	0.38	0.09	0.23	0.66	0.56	0.89	LRRC75B	protein coding
ENSG00000133739	2.13329	1.56e-05	0.000188815	up	0.14	0.57	0.19	1	0.84	1.31	LRRCC1	protein coding
ENSG00000119681	1.17413	3.08e-05	0.000339099	up	1.2	0.77	1.13	2.47	1.86	2.63	LTBP2	protein coding
ENSG00000198934	1.28067	0.0147994	0.0555508	up	0.19	0.19	0.25	0.6	0.63	0.23	MAGEE1	protein coding
ENSG00000111261	1.79724	2.18e-28	8.67e-26	up	0.45	0.43	0.46	1.63	1.55	1.61	MANSC1	protein coding
ENSG00000166963	1.05512	2.67e-05	0.000299434	up	0.42	0.3	0.3	0.64	0.86	0.66	MAP1A	protein coding
ENSG00000069020	1.71861	4.96e-10	1.84e-08	up	0.3	0.67	0.43	1.36	1.41	1.65	MAST4	protein coding
ENSG00000088888	1.07633	5.25e-13	3.39e-11	up	0.89	1.04	1.03	1.98	2.52	1.97	MAVS	protein coding
ENSG00000076770	1.01622	0.000754794	0.00502417	up	0.15	0.34	0.18	0.46	0.36	0.54	MBNL3	protein coding
ENSG00000172197	1.19632	0.00141345	0.00845726	up	0.4	0.51	0.67	1.24	1.24	1.09	MBOAT1	protein coding
ENSG00000085276	1.51878	3.67e-12	2.06e-10	up	0.24	0.46	0.37	0.99	0.87	1.26	MECOM	protein coding
ENSG00000106780	1.20331	5.37e-08	1.3e-06	up	0.28	0.38	0.43	0.86	0.79	0.94	MEGF9	protein coding
ENSG00000143995	1.10092	0.000185637	0.00154096	up	0.3	0.46	0.61	0.84	0.92	1.26	MEIS1	protein coding
ENSG00000167889	1.28153	2.66e-08	6.87e-07	up	0.64	0.45	0.53	1.57	1.28	1.12	MGAT5B	protein coding
ENSG00000085871	1.18011	1.09e-06	1.89e-05	up	2.05	1.36	1.23	3.31	3.57	3.77	MGST2	protein coding
ENSG00000271605	1.80514	0.000167893	0.00141393	up	1.87	1.28	1.8	4.04	5.64	11.08	MILR1	protein coding
ENSG00000129534	1.2982	4.45e-10	1.67e-08	up	0.29	0.41	0.42	0.96	0.7	1.2	MIS18BP1	protein coding
ENSG00000151611	1.04869	0.00484782	0.022968	up	0.31	0.45	0.51	0.97	0.74	1.04	MMAA	protein coding
ENSG00000087245	1.7176	3.54e-16	3.81e-14	up	0.26	0.16	0.28	0.7	0.84	0.71	MMP2	protein coding
ENSG00000138587	1.07917	4.02e-07	7.84e-06	up	1.52	1.87	1.68	3.97	3.02	4.04	MNS1	protein coding
ENSG00000171160	1.0182	2.54e-05	0.00028877	up	0.83	0.54	0.93	1.55	1.61	1.35	MORN4	protein coding
ENSG00000125148	2.06561	1.55e-11	7.65e-10	up	3.39	1.37	2.25	9.79	7.65	9.74	MT2A	protein coding
ENSG00000198899	1.06477	2.52e-06	3.92e-05	up	0.25	0.41	0.27	0.55	0.6	0.8	MT-ATP6	protein coding
ENSG00000198763	1.0988	1.54e-07	3.35e-06	up	0.46	0.53	0.5	0.91	1.03	1.31	MT-ND2	protein coding
ENSG00000198886	1.12661	1.45e-07	3.19e-06	up	0.24	0.44	0.26	0.59	0.65	0.77	MT-ND4	protein coding
ENSG00000198786	1.36139	2.16e-18	3.39e-16	up	0.74	1.05	0.84	2.07	2.16	2.62	MT-ND5	protein coding
ENSG00000198695	1.22027	3.73e-09	1.18e-07	up	0.82	1.31	0.84	2	2.48	2.41	MT-ND6	protein coding
ENSG00000138823	2.07816	0.00671186	0.0297843	up	0.48	0.68	0.32	1.25	2.06	3.88	MTTP	protein coding
ENSG00000013364	1.16091	1.08e-08	3.08e-07	up	0.42	0.34	0.38	0.84	1.05	0.78	MVP	protein coding
ENSG00000157601	1.39621	5.01e-09	1.55e-07	up	0.11	0.08	0.12	0.3	0.32	0.22	MX1	protein coding
ENSG00000183486	1.15459	1.76e-05	0.000209966	up	0.08	0.04	0.07	0.16	0.16	0.11	MX2	protein coding
ENSG00000133392	1.80928	8.36e-17	9.81e-15	up	0.75	0.98	0.99	2.87	3.36	3.59	MYH11	protein coding
ENSG00000145555	1.42164	3.28e-19	5.5e-17	up	0.29	0.37	0.34	0.92	0.9	0.91	MYO10	protein coding
ENSG00000128833	1.14308	0.000612942	0.004218	up	0.27	0.57	0.42	0.82	0.87	1.21	MYO5C	protein coding
ENSG00000138744	1.14718	0.000886738	0.00574247	up	1.02	0.58	1.09	2.27	1.8	1.85	NAAA	protein coding
ENSG00000161048	1.03193	6.57e-09	1.97e-07	up	0.25	0.33	0.31	0.66	0.56	0.62	NAPEPLD	protein coding
ENSG00000135372	1.38773	2.52e-17	3.26e-15	up	0.54	0.45	0.58	1.42	1.46	1.31	NAT10	protein coding
ENSG00000104490	1.94469	0.0323892	0.102092	up	0.55	0.56	0.43	1.44	1.8	3.05	NCALD	protein coding
ENSG00000140396	1.07051	9.17e-06	0.000120072	up	0.16	0.25	0.21	0.42	0.41	0.51	NCOA2	protein coding
ENSG00000111912	1.62604	1.39e-09	4.73e-08	up	0.27	0.45	0.45	1.18	1.08	1.46	NCOA7	protein coding
ENSG00000080986	1.23245	2.16e-15	2.03e-13	up	0.68	0.56	0.76	1.69	1.54	1.56	NDC80	protein coding
ENSG00000072864	1.39143	1.18e-19	2.24e-17	up	0.85	0.87	0.97	2.44	2.38	2.4	NDE1	protein coding
ENSG00000173376	1.30902	0.00592514	0.0269244	up	0.5	0.5	0.59	1.46	1	2.61	NDNF	protein coding
ENSG00000125356	1.07983	4.77e-06	6.79e-05	up	3.83	2.33	2.79	5.84	6.16	7.01	NDUFA1	protein coding
ENSG00000185633	1.56998	0.014667	0.0551512	up	3.71	0.64	1.83	4.48	4.26	2.87	NDUFA4L2	protein coding
ENSG00000183648	1.02216	4.59e-05	0.000470579	up	3.16	2.15	2.39	4.42	5.57	6.03	NDUFB1	protein coding
ENSG00000078114	1.05503	0.000522861	0.00368024	up	0.75	0.51	0.8	1.36	1.56	1.2	NEBL	protein coding
ENSG00000137601	1.10476	4.49e-07	8.6e-06	up	0.48	0.8	0.69	1.37	1.2	1.85	NEK1	protein coding
ENSG00000165525	1.00459	4.35e-08	1.07e-06	up	0.82	1.42	0.99	1.97	2.25	2.28	NEMF	protein coding
ENSG00000214357	1.42786	3.62e-10	1.38e-08	up	0.37	0.41	0.42	1.1	1.18	1.03	NEURL1B	protein coding
ENSG00000082641	1.18908	1.97e-08	5.19e-07	up	0.66	0.47	0.7	1.27	1.54	1.3	NFE2L1	protein coding
ENSG00000135540	1.18512	2.43e-06	3.79e-05	up	0.69	0.6	0.83	1.59	1.73	1.44	NHSL1	protein coding
ENSG00000109705	1.86286	4.66e-06	6.66e-05	up	0.53	0.38	0.44	2.38	1.27	1.54	NKX3-2	protein coding
ENSG00000183979	1.36531	7.8e-05	0.000739228	up	0.56	0.58	0.67	1.44	1.64	1.65	NPB	protein coding
ENSG00000183426	1.1142	0.000948164	0.00607034	up	1.01	0.4	0.76	1.62	1.55	1.28	NPIPA1	protein coding
ENSG00000214940	1.05513	0.0191108	0.0675306	up	1.5	0.41	0.73	1.11	2.5	1.35	NPIPA8	protein coding
ENSG00000169297	2.60189	0.0184354	0.0657262	up	0.37	0.51	0.48	6.07	3.6	0.92	NR0B1	protein coding
ENSG00000143257	1.2088	2.94e-06	4.46e-05	up	1.25	0.96	0.86	2.35	2.29	2.61	NR1I3	protein coding
ENSG00000135318	1.94903	1.05e-09	3.66e-08	up	0.58	0.29	0.49	1.75	1.56	1.6	NT5E	protein coding
ENSG00000182667	2.82914	8.7e-05	0.000812234	up	1.73	1.43	1.28	6.36	11.83	15.92	NTM	protein coding
ENSG00000133636	2.12885	0.0465685	0.133345	up	1.65	0.64	0.64	6.5	6.6	1.94	NTS	protein coding
ENSG00000168101	1.01618	3.05e-05	0.000336763	up	1.64	1.1	1.34	3.02	2.49	2.87	NUDT16L1	protein coding
ENSG00000137804	1.03142	2.58e-09	8.35e-08	up	0.96	1.07	1.07	2.36	1.83	2.32	NUSAP1	protein coding
ENSG00000214562	1.07731	0.0132511	0.0508475	up	0.49	0.47	0.59	0.82	1.28	1.38	NUTM2D	protein coding
ENSG00000111335	1.31678	8.75e-09	2.55e-07	up	0.06	0.05	0.06	0.17	0.15	0.13	OAS2	protein coding
ENSG00000111331	1.11398	6.49e-08	1.54e-06	up	0.1	0.09	0.12	0.25	0.22	0.22	OAS3	protein coding
ENSG00000197444	1.66649	0.0210592	0.0730254	up	0.24	0.23	0.64	1.04	0.9	1.38	OGDHL	protein coding
ENSG00000021762	1.39311	1.69e-06	2.78e-05	up	0.4	0.26	0.39	0.84	1.01	1.06	OSBPL5	protein coding
ENSG00000228474	1.14183	6.09e-06	8.45e-05	up	2.44	1.45	1.52	3.88	3.79	4.33	OST4	protein coding
ENSG00000169860	1.00733	0.00712963	0.0312465	up	0.27	0.4	0.37	0.75	0.59	0.9	P2RY1	protein coding
ENSG00000142619	2.76908	1.8e-07	3.87e-06	up	0.27	0.12	0.27	1.73	2.64	0.78	PADI3	protein coding
ENSG00000076641	1.42461	1.24e-07	2.79e-06	up	0.72	1.27	0.99	2.53	2.35	3.59	PAG1	protein coding
ENSG00000077264	1.65403	3.43e-09	1.09e-07	up	0.37	0.91	0.57	1.75	1.57	2.49	PAK3	protein coding
ENSG00000073150	1.5159	6.38e-06	8.79e-05	up	1.46	0.58	0.89	3.24	2.5	2.45	PANX2	protein coding
ENSG00000182752	1.5291	8.72e-05	0.000813398	up	0.46	0.84	0.5	2.01	1.73	1.82	PAPPA	protein coding
ENSG00000116183	3.06912	0.00549595	0.0253783	up	2.06	0.13	4.47	4.77	7.5	3.23	PAPPA2	protein coding
ENSG00000160781	1.16651	0.00123064	0.00756956	up	0.28	0.15	0.42	0.43	0.78	0.73	PAQR6	protein coding
ENSG00000170915	1.15191	2.27e-06	3.59e-05	up	0.19	0.28	0.25	0.49	0.67	0.46	PAQR8	protein coding
ENSG00000108187	1.34282	1.99e-05	0.000232617	up	0.33	0.27	0.63	1.03	0.91	1.08	PBLD	protein coding
ENSG00000118946	1.44484	9.9e-09	2.84e-07	up	0.3	0.7	0.45	1.18	1.14	1.49	PCDH17	protein coding
ENSG00000169851	1.49082	2.76e-12	1.58e-10	up	0.38	0.55	0.46	1.33	1.18	1.41	PCDH7	protein coding
ENSG00000184226	1.16706	0.000880316	0.00570815	up	0.46	1.28	0.59	1.46	1.36	2.39	PCDH9	protein coding
ENSG00000187372	1.0141	0.0175705	0.0632933	up	0.12	0.13	0.09	0.23	0.19	0.38	PCDHB13	protein coding
ENSG00000112852	1.05211	7.98e-05	0.000753081	up	0.12	0.19	0.14	0.31	0.26	0.34	PCDHB2	protein coding
ENSG00000113212	1.6108	0.00155279	0.00915062	up	0.1	0.22	0.08	0.33	0.48	0.34	PCDHB7	protein coding
ENSG00000177839	1.30669	4.85e-07	9.19e-06	up	0.17	0.26	0.24	0.49	0.6	0.58	PCDHB9	protein coding
ENSG00000253873	2.75687	0.0478256	0.136155	up	0	0	0.03	0.04	0.06	0.31	PCDHGA11	protein coding
ENSG00000254221	1.20053	0.00401231	0.0196761	up	0.05	0.12	0.08	0.12	0.19	0.29	PCDHGB1	protein coding
ENSG00000253910	1.16449	0.000107122	0.000966877	up	0.05	0.11	0.1	0.16	0.24	0.19	PCDHGB2	protein coding
ENSG00000166803	1.40598	2.93e-13	1.97e-11	up	2.54	2.3	2.23	7.27	6.05	5.82	PCLAF	protein coding
ENSG00000102230	1.04309	6.86e-07	1.25e-05	up	0.53	0.67	0.66	1.12	1.41	1.42	PCYT1B	protein coding
ENSG00000184588	2.04815	6.46e-08	1.53e-06	up	0.18	0.15	0.11	0.66	0.58	0.59	PDE4B	protein coding
ENSG00000004799	1.35859	0.00217271	0.0119717	up	0.19	0.28	0.43	1.06	0.57	0.95	PDK4	protein coding
ENSG00000182405	1.20686	5.06e-06	7.14e-05	up	0.37	0.4	0.43	1.11	0.8	0.96	PGBD4	protein coding
ENSG00000130517	1.11848	1.21e-08	3.4e-07	up	1.26	1.01	1.21	2.33	2.98	2.44	PGPEP1	protein coding
ENSG00000025293	1.06419	1.63e-11	7.99e-10	up	0.65	0.96	0.85	1.68	1.85	1.74	PHF20	protein coding
ENSG00000139289	1.09692	5.36e-13	3.44e-11	up	0.8	0.69	0.63	1.7	1.33	1.61	PHLDA1	protein coding
ENSG00000165443	1.46249	1.3e-07	2.89e-06	up	0.13	0.13	0.13	0.36	0.42	0.29	PHYHIPL	protein coding
ENSG00000154864	2.66874	0.0159599	0.0587418	up	0.15	0.25	0.05	0.72	0.8	2.77	PIEZO2	protein coding
ENSG00000140451	1.55453	4.11e-06	5.98e-05	up	0.51	0.39	0.57	1.61	1.5	1.45	PIF1	protein coding
ENSG00000105851	1.74181	6.99e-07	1.26e-05	up	0.11	0.28	0.24	0.62	0.51	1.13	PIK3CG	protein coding
ENSG00000117461	1.02052	7.93e-05	0.000748922	up	0.19	0.45	0.24	0.56	0.59	0.54	PIK3R3	protein coding
ENSG00000087842	1.02647	6.37e-08	1.51e-06	up	1.45	1.1	1.22	2.5	3.06	2.19	PIR	protein coding
ENSG00000008710	1.14973	8.78e-05	0.000817272	up	0.59	0.28	0.69	1.12	0.98	1.02	PKD1	protein coding
ENSG00000181690	1.33432	1.84e-05	0.000217658	up	0.21	0.46	0.41	0.79	0.8	1.32	PLAG1	protein coding
ENSG00000114805	2.0466	7.75e-05	0.000734797	up	0.14	0.42	0.15	0.67	0.69	1.55	PLCH1	protein coding
ENSG00000179598	1.29496	1.68e-06	2.77e-05	up	0.73	0.58	0.89	1.99	1.85	1.56	PLD6	protein coding
ENSG00000169499	1.06795	2.98e-19	5.09e-17	up	0.56	0.69	0.66	1.4	1.34	1.35	PLEKHA2	protein coding
ENSG00000143850	1.52682	1.48e-07	3.25e-06	up	0.26	0.33	0.33	0.8	0.94	1	PLEKHA6	protein coding
ENSG00000166689	1.06274	6.64e-10	2.41e-08	up	0.23	0.31	0.27	0.54	0.6	0.57	PLEKHA7	protein coding
ENSG00000120278	1.02531	3.27e-05	0.000356772	up	0.11	0.15	0.15	0.28	0.26	0.31	PLEKHG1	protein coding
ENSG00000277531	1.81659	0.0100929	0.0410875	up	0.49	0.28	0.38	2.82	1.46	0.97	PNMA8C	protein coding
ENSG00000184486	1.45766	3.87e-11	1.76e-09	up	0.2	0.28	0.27	0.61	0.59	0.89	POU3F2	protein coding
ENSG00000163644	1.17646	7.85e-08	1.82e-06	up	0.45	0.67	0.46	1.07	1.32	1.16	PPM1K	protein coding
ENSG00000132825	1.08823	0.00681815	0.030137	up	0.33	0.41	0.32	1.16	0.5	0.84	PPP1R3D	protein coding
ENSG00000019485	1.14839	4.32e-05	0.000446811	up	0.4	0.53	0.62	1.32	1.25	0.88	PRDM11	protein coding
ENSG00000142611	1.66688	9.98e-06	0.000128751	up	0.12	0.15	0.2	0.46	0.59	0.45	PRDM16	protein coding
ENSG00000152784	1.34162	0.0332011	0.103965	up	0.4	0.33	0.5	0.74	1.17	1.38	PRDM8	protein coding
ENSG00000068489	1.14451	2.19e-14	1.76e-12	up	1.57	1.78	1.69	3.75	3.34	4.31	PRR11	protein coding
ENSG00000172382	1.00631	0.0312098	0.0992578	up	0.51	0.3	0.77	1	1.19	1.09	PRSS27	protein coding
ENSG00000159792	1.50325	7.61e-16	7.7e-14	up	0.32	0.22	0.32	0.82	0.78	0.86	PSKH1	protein coding
ENSG00000146733	1.54626	0.00489772	0.0231699	up	1.48	0.58	1.38	3.4	2.82	2.18	PSPH	protein coding
ENSG00000134222	1.21015	3.95e-06	5.77e-05	up	0.74	0.7	0.74	1.81	1.71	1.69	PSRC1	protein coding
ENSG00000187514	1.20483	1.01e-14	8.45e-13	up	1.94	2.27	2.05	5.35	4.28	5.12	PTMA	protein coding
ENSG00000105894	1.42461	1.69e-20	3.48e-18	up	1.15	1.07	1.01	2.86	2.97	3.06	PTN	protein coding
ENSG00000106278	1.78601	3.11e-06	4.68e-05	up	0.04	0.06	0.03	0.15	0.13	0.22	PTPRZ1	protein coding
ENSG00000101417	1.05647	1.63e-05	0.000195559	up	0.96	0.67	0.83	1.61	1.61	2	PXMP4	protein coding
ENSG00000143811	1.14041	2.39e-05	0.00027466	up	1.33	0.6	1.28	2.07	2.46	2.04	PYCR2	protein coding
ENSG00000155961	1.54079	3.65e-07	7.23e-06	up	0.79	0.54	0.82	2.23	1.8	2.02	RAB39B	protein coding
ENSG00000105649	1.43018	0.000378414	0.00280285	up	0.56	0.77	0.59	1.95	1.79	1.54	RAB3A	protein coding
ENSG00000111247	1.50081	2.31e-11	1.09e-09	up	0.5	0.65	0.77	2	1.33	2.25	RAD51AP1	protein coding
ENSG00000164520	4.20262	0.000316175	0.00241194	up	0.74	0.75	0.14	7.8	9	9.69	RAET1E	protein coding
ENSG00000203867	1.46885	2.02e-12	1.19e-10	up	0.25	0.25	0.33	0.67	0.84	0.8	RBM20	protein coding
ENSG00000184898	3.25691	4.6e-21	9.77e-19	up	0.2	0.12	0.2	1.6	1.63	1.83	RBM43	protein coding
ENSG00000137710	1.08741	5.86e-07	1.08e-05	up	0.27	0.57	0.36	0.8	0.75	0.95	RDX	protein coding
ENSG00000080298	1.33377	5.64e-07	1.05e-05	up	0.09	0.14	0.14	0.28	0.26	0.43	RFX3	protein coding
ENSG00000182175	1.8717	3.38e-07	6.77e-06	up	0.21	0.47	0.24	0.98	1.16	0.91	RGMA	protein coding
ENSG00000188672	1.09242	0.00303382	0.0157175	up	1.32	1.94	1.36	2.74	3.6	3.65	RHCE	protein coding
ENSG00000171792	1.12394	2.15e-11	1.03e-09	up	1.34	0.92	1.25	2.66	2.51	2.47	RHNO1	protein coding
ENSG00000126785	1.28637	1.42e-11	7.14e-10	up	0.34	0.43	0.34	0.95	0.79	1.02	RHOJ	protein coding
ENSG00000116574	1.2365	4.15e-07	8.02e-06	up	0.25	0.39	0.27	0.73	0.68	0.77	RHOU	protein coding
ENSG00000275793	2.4018	0.0105197	0.0424092	up	0.03	0.08	0.02	0.09	0.51	0.13	RIMBP3	protein coding
ENSG00000274600	2.71201	0.0391062	0.117454	up	0.07	0.14	0.09	0.58	1.5	0.31	RIMBP3B	protein coding
ENSG00000175643	1.32389	4.11e-07	7.97e-06	up	0.86	0.57	0.57	1.78	1.83	1.37	RMI2	protein coding
ENSG00000135828	1.41319	1.07e-08	3.06e-07	up	0.19	0.21	0.26	0.59	0.49	0.74	RNASEL	protein coding
ENSG00000137393	1.48245	0.00068537	0.00463303	up	1.24	0.67	0.54	2.68	1.95	1.87	RNF144B	protein coding
ENSG00000145860	1.17311	3.24e-19	5.47e-17	up	0.46	0.57	0.47	1.09	1.17	1.18	RNF145	protein coding
ENSG00000198963	1.76423	3.72e-07	7.36e-06	up	0.17	0.47	0.29	0.96	0.75	1.35	RORB	protein coding
ENSG00000071242	1.0353	0.000280297	0.00218355	up	0.92	0.68	0.66	1.63	1.61	1.44	RPS6KA2	protein coding
ENSG00000171848	1.32054	4.41e-21	9.47e-19	up	1.12	0.85	1.01	2.77	2.46	2.35	RRM2	protein coding
ENSG00000134321	1.5912	2.18e-09	7.15e-08	up	0.07	0.06	0.07	0.22	0.22	0.19	RSAD2	protein coding
ENSG00000132881	1.15923	0.00216983	0.0119679	up	0.67	0.82	1.01	1.73	1.94	1.76	RSG1	protein coding
ENSG00000146374	2.46975	0.0042821	0.0207769	up	0.15	1.63	0.2	1.39	2.13	1.62	RSPO3	protein coding
ENSG00000182010	1.24497	5.26e-06	7.39e-05	up	0.33	0.44	0.41	0.95	0.66	1.37	RTKN2	protein coding
ENSG00000242732	1.02368	0.0234619	0.0796096	up	0.77	0.47	0.36	1.04	1.16	1.04	RTL5	protein coding
ENSG00000136514	3.9948	0.00026627	0.00209477	up	0.04	0	0.03	0.22	2.1	0	RTP4	protein coding
ENSG00000203943	1.12222	0.0380241	0.115161	up	0.5	0.46	0.45	1.47	1.07	0.63	SAMD13	protein coding
ENSG00000205413	1.29824	2.89e-07	5.91e-06	up	0.07	0.11	0.11	0.25	0.18	0.29	SAMD9	protein coding
ENSG00000177409	1.83994	3.65e-15	3.33e-13	up	0.06	0.08	0.07	0.24	0.23	0.3	SAMD9L	protein coding
ENSG00000101347	1.11963	2.31e-13	1.58e-11	up	0.2	0.19	0.22	0.47	0.46	0.44	SAMHD1	protein coding
ENSG00000111961	1.45419	8.32e-11	3.54e-09	up	0.32	0.52	0.45	1.25	1.06	1.36	SASH1	protein coding
ENSG00000140386	1.28839	4.02e-11	1.82e-09	up	0.53	0.68	0.74	1.42	1.45	2.07	SCAPER	protein coding
ENSG00000099194	1.14343	0.0433605	0.126534	up	0.24	1.15	0.27	0.81	0.8	0.87	SCD	protein coding
ENSG00000136531	1.10992	0.0062124	0.0280315	up	0.34	0.39	0.3	0.76	0.64	0.98	SCN2A	protein coding
ENSG00000153253	1.47731	0.00332532	0.0169069	up	0.18	0.67	0.25	1.44	0.81	0.6	SCN3A	protein coding
ENSG00000162512	1.63859	5.4e-20	1.06e-17	up	0.87	0.63	0.92	2.38	2.78	2.4	SDC3	protein coding
ENSG00000082497	1.16836	0.000102436	0.000932116	up	0.42	1.02	0.56	1.47	1.06	1.98	SERTAD4	protein coding
ENSG00000130766	2.091	0.00468857	0.0223576	up	1.17	0.25	1.24	2.84	2.73	1.92	SESN2	protein coding
ENSG00000152217	1.53208	0.00702595	0.0309268	up	0.15	0.72	0.18	0.73	0.63	0.79	SETBP1	protein coding
ENSG00000104332	2.19791	3.21e-14	2.52e-12	up	0.59	1.56	0.69	3.95	3.35	5.22	SFRP1	protein coding
ENSG00000129810	1.30755	1.44e-11	7.2e-10	up	0.83	1.29	1.06	2.56	2.6	2.75	SGO1	protein coding
ENSG00000107957	1.97274	7.6e-14	5.57e-12	up	0.53	0.55	0.72	1.8	2.79	2.74	SH3PXD2A	protein coding
ENSG00000169247	3.32255	5.56e-17	6.86e-15	up	0.31	0.35	0.26	2.69	3.16	3.69	SH3TC2	protein coding
ENSG00000148082	1.97585	8.45e-05	0.000790921	up	0.6	0.72	0.85	2.38	2.92	3.18	SHC3	protein coding
ENSG00000146950	1.02857	0.0122798	0.0478793	up	0.41	0.49	0.39	0.84	1.24	0.62	SHROOM2	protein coding
ENSG00000142512	1.68778	0.0372114	0.113312	up	1.11	0.23	0.64	3.25	1.71	1.56	SIGLEC10	protein coding
ENSG00000110446	1.99028	9.66e-05	0.000886042	up	0.16	0.18	0.18	0.43	1.27	0.62	SLC15A3	protein coding
ENSG00000165449	1.16331	7.57e-06	0.000101802	up	0.27	0.18	0.27	0.52	0.51	0.54	SLC16A9	protein coding
ENSG00000254827	2.567	1.81e-07	3.9e-06	up	0.97	0.41	0.55	5.81	3.88	2.29	SLC22A18AS	protein coding
ENSG00000074621	1.03367	1.11e-05	0.000141009	up	0.44	0.52	0.65	0.85	1.15	1.41	SLC24A1	protein coding
ENSG00000135502	1.11234	8.22e-14	5.97e-12	up	0.97	0.76	0.91	1.98	1.77	2.06	SLC26A10	protein coding
ENSG00000181045	1.01419	1.6e-05	0.000192441	up	0.41	0.31	0.4	0.75	0.79	0.73	SLC26A11	protein coding
ENSG00000155850	1.05064	7.92e-06	0.000105685	up	0.33	0.47	0.49	0.88	0.83	1.02	SLC26A2	protein coding
ENSG00000215790	1.08567	0.00132263	0.00800146	up	0.19	0.42	0.33	0.74	0.73	0.53	SLC35E2	protein coding
ENSG00000111371	1.03748	0.0343898	0.106743	up	0.77	0.62	1.06	1.52	1.41	1.9	SLC38A1	protein coding
ENSG00000103042	1.08172	1.48e-08	4.05e-07	up	0.82	0.75	0.93	1.6	2.01	1.81	SLC38A7	protein coding
ENSG00000144290	3.40439	0.00755953	0.0327923	up	0.03	0.15	0.05	0.65	0.45	0.69	SLC4A10	protein coding
ENSG00000196517	1.96967	0.000938225	0.00601679	up	1.06	0.44	1.08	3.19	2.91	2.2	SLC6A9	protein coding
ENSG00000151012	2.46254	0.000129107	0.00113844	up	0.44	0.33	0.65	2.3	2.3	2.49	SLC7A11	protein coding
ENSG00000133302	1.03247	1.35e-05	0.000167312	up	0.32	0.57	0.49	1	0.72	1.21	SLF1	protein coding
ENSG00000166750	3.28147	2.64e-26	8.72e-24	up	0.14	0.13	0.25	1.39	1.62	1.81	SLFN5	protein coding
ENSG00000184564	2.76816	7.26e-07	1.31e-05	up	0.24	0.17	0.54	1.68	1.46	2.71	SLITRK6	protein coding
ENSG00000139613	1.17277	8.47e-15	7.2e-13	up	0.34	0.51	0.42	0.92	0.99	1	SMARCC2	protein coding
ENSG00000113810	1.37674	6.93e-12	3.69e-10	up	0.56	1.07	0.92	2.11	1.96	2.58	SMC4	protein coding
ENSG00000186577	1.53353	1.58e-08	4.29e-07	up	1.18	0.74	1.02	2.58	3	2.86	SMIM29	protein coding
ENSG00000186532	1.12443	5.5e-09	1.68e-07	up	0.62	0.64	0.8	1.55	1.42	1.56	SMYD4	protein coding
ENSG00000064692	1.35383	0.0293791	0.094984	up	0.1	0.28	0.37	0.46	0.5	1.07	SNCAIP	protein coding
ENSG00000184602	1.14134	6.31e-07	1.16e-05	up	0.25	0.37	0.25	0.58	0.64	0.7	SNN	protein coding
ENSG00000163788	1.04163	2.86e-08	7.31e-07	up	0.31	0.34	0.34	0.61	0.72	0.74	SNRK	protein coding
ENSG00000172164	1.5247	0.000681058	0.00461204	up	0.77	0.6	0.94	2.08	2.14	2.52	SNTB1	protein coding
ENSG00000112320	1.13298	2.55e-05	0.000289635	up	0.74	0.55	0.63	1.15	1.63	1.44	SOBP	protein coding
ENSG00000125285	3.76942	2.4e-16	2.65e-14	up	0.14	0.04	0.12	1.22	1.07	2.33	SOX21	protein coding
ENSG00000124766	1.02305	0.0004358	0.00313556	up	0.56	1.01	0.58	1.25	1.35	1.47	SOX4	protein coding
ENSG00000135899	1.29956	1.45e-13	1.01e-11	up	0.38	0.37	0.41	0.96	1.07	0.92	SP110	protein coding
ENSG00000161888	1.61525	4.46e-11	2e-09	up	1.73	2.51	1.73	6.07	6.88	5.33	SPC24	protein coding
ENSG00000152253	1.31142	8.71e-11	3.68e-09	up	1.56	1.35	1.59	4.44	3.5	3.57	SPC25	protein coding
ENSG00000152582	1.16293	0.00801995	0.034353	up	0.18	0.23	0.27	0.52	0.53	0.43	SPEF2	protein coding
ENSG00000107742	1.31483	0.0125163	0.048564	up	0.23	0.39	0.54	0.87	1.14	0.8	SPOCK2	protein coding
ENSG00000164056	1.86438	7.99e-12	4.21e-10	up	0.96	0.79	1.25	4.06	2.96	3.76	SPRY1	protein coding
ENSG00000277363	1.52817	0.0106143	0.0427096	up	1.43	0.64	0.87	1.43	4.35	3.92	SRCIN1	protein coding
ENSG00000072310	2.21183	2.76e-11	1.28e-09	up	0.14	0.33	0.16	0.94	0.91	0.78	SREBF1	protein coding
ENSG00000196220	1.17409	0.00589518	0.0268074	up	0.06	0.32	0.1	0.25	0.3	0.27	SRGAP3	protein coding
ENSG00000064225	1.15113	3.7e-05	0.000394661	up	0.25	0.57	0.43	0.84	0.8	1.27	ST3GAL6	protein coding
ENSG00000130052	1.02067	0.000211175	0.00172155	up	0.35	0.39	0.45	0.76	0.83	0.91	STARD8	protein coding
ENSG00000159167	1.63964	4.14e-07	8.01e-06	up	0.67	1.83	0.76	2.44	3.15	3.34	STC1	protein coding
ENSG00000169302	1.151	0.00156268	0.00920044	up	0.39	0.19	0.43	0.54	0.79	0.68	STK32A	protein coding
ENSG00000101846	1.27052	5.58e-05	0.000557373	up	0.29	0.5	0.34	1.08	0.73	0.92	STS	protein coding
ENSG00000136874	1.30595	6.43e-07	1.18e-05	up	0.26	0.5	0.46	1.02	0.77	1.32	STX17	protein coding
ENSG00000060140	1.37875	0.00629164	0.0282939	up	0.38	0.63	0.24	0.9	0.96	1.3	STYK1	protein coding
ENSG00000159164	1.26869	3.47e-24	9.62e-22	up	0.61	0.53	0.65	1.41	1.63	1.4	SV2A	protein coding
ENSG00000176438	2.35482	3.35e-07	6.72e-06	up	0.33	0.42	0.53	4.26	1.63	2.08	SYNE3	protein coding
ENSG00000275066	1.24472	3.62e-13	2.39e-11	up	0.23	0.29	0.32	0.59	0.65	0.81	SYNRG	protein coding
ENSG00000102362	1.00847	9.04e-07	1.59e-05	up	0.47	0.82	0.59	1.13	1.42	1.24	SYTL4	protein coding
ENSG00000147041	1.3338	1.48e-11	7.32e-10	up	0.09	0.14	0.13	0.32	0.25	0.35	SYTL5	protein coding
ENSG00000101849	1.09058	7.55e-07	1.35e-05	up	0.92	0.84	1.06	1.76	2.13	2.18	TBL1X	protein coding
ENSG00000198420	1.26656	5.04e-11	2.24e-09	up	0.47	0.83	0.56	1.26	1.57	1.65	TCAF1	protein coding
ENSG00000196628	1.0559	0.000323364	0.00245795	up	0.22	0.65	0.4	0.8	0.7	0.99	TCF4	protein coding
ENSG00000148737	1.3808	1.61e-17	2.19e-15	up	0.3	0.41	0.38	1.06	0.85	1	TCF7L2	protein coding
ENSG00000185339	1.10315	8.73e-06	0.000115272	up	0.38	0.27	0.4	0.74	0.9	0.66	TCN2	protein coding
ENSG00000184786	1.67116	0.0050228	0.0236187	up	0.13	0.16	0.38	0.5	0.77	0.73	TCTE3	protein coding
ENSG00000205356	1.01432	7.9e-10	2.84e-08	up	0.78	0.58	0.81	1.45	1.62	1.38	TECPR1	protein coding
ENSG00000009694	1.11127	0.00556962	0.0256503	up	0.12	0.31	0.21	0.32	0.4	0.59	TENM1	protein coding
ENSG00000138336	1.38	0.0306293	0.0979	up	0.09	0.62	0.26	0.56	0.58	0.91	TET1	protein coding
ENSG00000168769	1.08555	3.3e-06	4.94e-05	up	0.19	0.31	0.28	0.56	0.45	0.71	TET2	protein coding
ENSG00000163235	2.56481	4.16e-14	3.18e-12	up	0.36	0.23	0.49	2.04	1.68	2.14	TGFA	protein coding
ENSG00000187720	2.15995	6.8e-16	7.02e-14	up	0.55	0.64	0.72	3.15	2.91	2.52	THSD4	protein coding
ENSG00000005108	3.58136	7.6e-12	4.02e-10	up	0.03	0.14	0.04	0.6	0.61	0.72	THSD7A	protein coding
ENSG00000140993	1.12106	5.36e-08	1.3e-06	up	0.44	0.33	0.51	0.84	1.01	0.94	TIGD7	protein coding
ENSG00000150455	1.01364	1.11e-05	0.000141009	up	0.79	0.69	0.7	1.5	1.54	1.51	TIRAP	protein coding
ENSG00000166548	1.34788	3.02e-10	1.16e-08	up	0.6	0.4	0.66	1.43	1.44	1.27	TK2	protein coding
ENSG00000101342	1.05902	5.4e-08	1.3e-06	up	0.18	0.18	0.19	0.42	0.4	0.36	TLDC2	protein coding
ENSG00000164342	1.50676	3.54e-09	1.12e-07	up	0.1	0.1	0.15	0.39	0.25	0.41	TLR3	protein coding
ENSG00000174130	1.21277	0.000121948	0.00108533	up	0.26	0.27	0.4	0.81	0.52	0.85	TLR6	protein coding
ENSG00000057704	1.37872	4.49e-05	0.000462121	up	0.56	0.81	0.65	1.76	1.59	2.14	TMCC3	protein coding
ENSG00000162542	1.05675	6.3e-05	0.000616982	up	0.5	0.41	0.73	1.15	1.1	1.09	TMCO4	protein coding
ENSG00000184986	1.05926	0.0129759	0.050002	up	0.99	1.11	1.2	2.17	1.91	2.83	TMEM121	protein coding
ENSG00000146859	1.17595	8.82e-13	5.47e-11	up	0.59	0.44	0.59	1.23	1.12	1.37	TMEM140	protein coding
ENSG00000170006	1.44975	3.87e-11	1.76e-09	up	0.43	0.47	0.54	1.43	1.13	1.46	TMEM154	protein coding
ENSG00000139291	1.06825	1.8e-08	4.81e-07	up	0.68	1.02	0.8	1.66	1.7	1.95	TMEM19	protein coding
ENSG00000170088	1.02795	7.41e-08	1.73e-06	up	0.98	0.77	1.05	1.82	1.98	1.92	TMEM192	protein coding
ENSG00000088726	1.04683	0.011647	0.0459747	up	1.83	0.99	1.19	2.78	3.17	2.34	TMEM40	protein coding
ENSG00000133687	1.70416	0.000684456	0.00462849	up	0.09	0.3	0.1	0.4	0.36	0.56	TMTC1	protein coding
ENSG00000161955	1.02534	0.0396409	0.118613	up	0.95	0.5	0.39	1.08	1.42	1.11	TNFSF13	protein coding
ENSG00000120337	4.4081	9.28e-07	1.63e-05	up	0.4	0.09	0.29	3.44	4.48	2.55	TNFSF18	protein coding
ENSG00000117586	2.26607	2.67e-05	0.000299434	up	0.5	0.25	0.47	1.88	1.67	1.68	TNFSF4	protein coding
ENSG00000100354	1.02103	0.00084212	0.0055001	up	0.27	0.91	0.42	0.88	0.97	1.06	TNRC6B	protein coding
ENSG00000158882	1.01942	3.1e-07	6.29e-06	up	0.78	0.56	0.75	1.43	1.4	1.51	TOMM40L	protein coding
ENSG00000131747	1.15291	4.66e-07	8.86e-06	up	0.37	0.77	0.49	1.13	1.01	1.38	TOP2A	protein coding
ENSG00000164938	1.43158	2.43e-05	0.000278353	up	0.15	0.41	0.24	0.63	0.59	0.74	TP53INP1	protein coding
ENSG00000188001	1.90514	0.000459737	0.00328799	up	0.15	0.19	0.19	0.73	0.79	0.49	TPRG1	protein coding
ENSG00000009790	1.206	5.83e-05	0.000578276	up	0.57	0.52	0.62	1.44	1.39	1.19	TRAF3IP3	protein coding
ENSG00000168016	1.92201	6.74e-16	7e-14	up	0.05	0.05	0.05	0.15	0.24	0.19	TRANK1	protein coding
ENSG00000132274	1.37639	2.69e-06	4.12e-05	up	0.04	0.05	0.05	0.12	0.13	0.11	TRIM22	protein coding
ENSG00000121060	1.07977	6.09e-18	8.81e-16	up	0.3	0.28	0.33	0.61	0.7	0.65	TRIM25	protein coding
ENSG00000185880	1.24009	9.98e-16	9.94e-14	up	0.4	0.3	0.37	0.96	0.82	0.81	TRIM69	protein coding
ENSG00000100505	1.27249	1.63e-10	6.51e-09	up	0.14	0.19	0.14	0.39	0.36	0.41	TRIM9	protein coding
ENSG00000100106	1.04498	9.06e-10	3.22e-08	up	1.03	0.8	1.18	2.17	2.21	1.9	TRIOBP	protein coding
ENSG00000083067	3.1028	3.02e-05	0.000334195	up	0.03	0.04	0.06	0.51	0.22	0.2	TRPM3	protein coding
ENSG00000104447	1.2296	7.24e-05	0.000694212	up	0.22	0.69	0.29	0.85	0.72	0.96	TRPS1	protein coding
ENSG00000179981	1.52582	3.87e-12	2.16e-10	up	0.34	0.48	0.57	1.27	1.34	1.47	TSHZ1	protein coding
ENSG00000158526	1.2285	2.25e-12	1.31e-10	up	2	1.41	1.66	3.76	4.47	3.82	TSR2	protein coding
ENSG00000196659	1.13359	0.00090412	0.00581955	up	0.25	0.18	0.12	0.45	0.33	0.44	TTC30B	protein coding
ENSG00000078246	1.28635	1.38e-12	8.28e-11	up	0.5	0.65	0.73	1.47	1.5	1.74	TULP3	protein coding
ENSG00000074966	1.98621	0.00394475	0.0194661	up	0.41	0.39	0.36	3.08	1.8	0.37	TXK	protein coding
ENSG00000113621	1.18487	6.54e-14	4.87e-12	up	0.84	0.65	0.76	1.72	1.63	1.81	TXNDC15	protein coding
ENSG00000265972	1.36507	5.32e-08	1.29e-06	up	0.17	0.16	0.22	0.41	0.5	0.55	TXNIP	protein coding
ENSG00000025708	1.28249	0.0328618	0.103173	up	0.16	0.15	0.26	0.47	0.44	0.51	TYMP	protein coding
ENSG00000107731	3.76416	0.00111709	0.00697432	up	0.8	0.23	0.79	4.09	9.11	2.2	UNC5B	protein coding
ENSG00000059145	1.11826	8.69e-08	2e-06	up	0.56	0.64	0.73	1.37	1.34	1.49	UNKL	protein coding
ENSG00000129204	1.15464	0.0182986	0.0654347	up	0.23	0.37	0.2	0.67	0.59	0.43	USP6	protein coding
ENSG00000134215	1.37214	0.0321902	0.101733	up	0.03	0.12	0.04	0.13	0.13	0.08	VAV3	protein coding
ENSG00000112715	1.68523	0.00127055	0.00774522	up	0.72	0.24	0.74	1.33	1.71	1.37	VEGFA	protein coding
ENSG00000197415	1.03925	0.017796	0.0639725	up	1.37	1.08	1.28	3.09	1.63	3.34	VEPH1	protein coding
ENSG00000205221	1.45083	2.53e-05	0.000288288	up	0.16	0.17	0.13	0.31	0.52	0.47	VIT	protein coding
ENSG00000147852	1.31456	4.97e-11	2.21e-09	up	0.18	0.17	0.22	0.48	0.53	0.4	VLDLR	protein coding
ENSG00000187650	1.40343	6.86e-06	9.36e-05	up	0.26	0.23	0.36	0.64	0.62	0.97	VMAC	protein coding
ENSG00000129003	1.01469	0.000337285	0.00254354	up	0.1	0.23	0.2	0.34	0.29	0.47	VPS13C	protein coding
ENSG00000140105	1.35538	0.0257968	0.0857219	up	0.75	0.29	0.66	1.12	1.53	0.96	WARS	protein coding
ENSG00000148225	1.02641	0.00220858	0.0121291	up	0.74	0.46	0.69	1	1.24	1.55	WDR31	protein coding
ENSG00000167716	1.22705	1.4e-12	8.35e-11	up	0.37	0.31	0.48	0.89	0.91	0.93	WDR81	protein coding
ENSG00000166359	1.94168	0.00631422	0.0283754	up	0.48	0.11	0.32	1.52	0.68	1.29	WDR88	protein coding
ENSG00000132530	2.12379	2.29e-06	3.61e-05	up	0.02	0.06	0.04	0.18	0.14	0.19	XAF1	protein coding
ENSG00000101966	1.26898	2.6e-13	1.76e-11	up	0.51	0.7	0.65	1.48	1.41	1.72	XIAP	protein coding
ENSG00000175155	1.15118	0.00146997	0.008738	up	0.2	0.24	0.41	0.65	0.51	0.86	YPEL2	protein coding
ENSG00000132846	2.09934	5.35e-13	3.44e-11	up	0.53	0.38	0.64	2.07	1.7	2.62	ZBED3	protein coding
ENSG00000236104	1.14847	1.01e-07	2.31e-06	up	0.9	0.57	0.88	1.78	1.66	1.79	ZBTB22	protein coding
ENSG00000104427	1.17044	8.78e-05	0.000817272	up	0.34	0.72	0.49	1.08	0.9	1.69	ZC2HC1A	protein coding
ENSG00000188177	1.8731	7.11e-15	6.1e-13	up	0.47	0.8	0.57	1.91	2.05	3.05	ZC3H6	protein coding
ENSG00000142065	2.65228	4.48e-18	6.59e-16	up	0.07	0.09	0.11	0.44	0.62	0.75	ZFP14	protein coding
ENSG00000138658	1.20522	5.31e-06	7.44e-05	up	0.17	0.28	0.28	0.61	0.5	0.58	ZGRF1	protein coding
ENSG00000152977	1.04251	4.5e-06	6.48e-05	up	0.54	0.47	0.49	1.25	1	0.97	ZIC1	protein coding
ENSG00000166432	2.21968	2.22e-06	3.51e-05	up	0.12	0.21	0.3	1.03	1.06	0.63	ZMAT1	protein coding
ENSG00000275004	1.16998	0.000410889	0.00299036	up	0.4	0.47	0.43	1	0.76	1.36	ZNF280B	protein coding
ENSG00000160094	1.49728	7.21e-16	7.37e-14	up	0.37	0.32	0.38	1.09	0.97	1	ZNF362	protein coding
ENSG00000186918	1.42974	3.36e-17	4.2e-15	up	0.96	0.95	1.03	2.35	3.21	2.65	ZNF395	protein coding
ENSG00000186496	1.55772	0.00294318	0.0153352	up	0.35	0.35	0.26	0.95	0.78	1.25	ZNF396	protein coding
ENSG00000186812	1.52324	9.9e-11	4.13e-09	up	0.26	0.3	0.46	0.79	1.07	1.11	ZNF397	protein coding
ENSG00000197013	2.3391	8.64e-15	7.31e-13	up	0.16	0.23	0.26	0.99	1.16	1.18	ZNF429	protein coding
ENSG00000198521	1.0783	2.43e-05	0.000278353	up	0.15	0.34	0.24	0.48	0.48	0.55	ZNF43	protein coding
ENSG00000265763	2.06739	0.00113229	0.00705542	up	0.11	0.53	0.33	1.73	1	0.81	ZNF488	protein coding
ENSG00000198597	1.80742	2.24e-11	1.06e-09	up	0.16	0.35	0.18	0.72	0.71	0.91	ZNF536	protein coding
ENSG00000168916	1.34109	1.61e-07	3.5e-06	up	0.25	0.43	0.34	0.81	0.76	1	ZNF608	protein coding
ENSG00000180357	1.00897	2.13e-14	1.72e-12	up	0.49	0.61	0.59	1.12	1.18	1.19	ZNF609	protein coding
ENSG00000167554	1.29952	5.1e-05	0.000516025	up	0.25	0.27	0.29	0.68	0.73	0.56	ZNF610	protein coding
ENSG00000157657	1.62856	4.28e-11	1.93e-09	up	0.16	0.37	0.24	0.77	0.72	0.79	ZNF618	protein coding
ENSG00000144792	1.18768	0.0157737	0.0582473	up	0.3	0.59	0.27	1.05	0.7	0.86	ZNF660	protein coding
ENSG00000197928	1.0105	0.0155311	0.0575848	up	0.61	0.5	0.98	1.14	1.01	1.98	ZNF677	protein coding
ENSG00000178665	1.25763	0.00250714	0.0134973	up	0.43	0.51	0.55	1.13	1.2	1.29	ZNF713	protein coding
ENSG00000160352	1.34646	2.62e-07	5.42e-06	up	0.43	0.97	0.64	1.87	1.43	1.76	ZNF714	protein coding
ENSG00000213967	1.21568	6.02e-05	0.000594838	up	0.92	0.7	0.84	1.72	1.98	2.23	ZNF726	protein coding
ENSG00000197128	1.03826	3.74e-05	0.000397374	up	0.27	0.38	0.33	0.75	0.51	0.87	ZNF772	protein coding
ENSG00000196456	1.72975	2.96e-07	6.03e-06	up	0.77	0.42	0.65	1.97	1.95	2.13	ZNF775	protein coding
ENSG00000179922	1.02133	0.00141641	0.008467	up	1.09	0.93	0.88	2.21	1.92	2.02	ZNF784	protein coding
ENSG00000170396	1.22139	0.000326613	0.00247679	up	0.31	0.99	0.36	0.99	1.06	1.55	ZNF804A	protein coding
ENSG00000198346	1.20513	3.83e-06	5.61e-05	up	0.29	0.33	0.45	0.66	0.75	1.19	ZNF813	protein coding
ENSG00000106479	1.07484	2.51e-07	5.22e-06	up	0.28	0.21	0.29	0.51	0.69	0.46	ZNF862	protein coding
ENSG00000162415	1.32293	1.33e-05	0.000165377	up	0.42	0.3	0.26	0.71	0.66	1.24	ZSWIM5	protein coding
ENSG00000122952	1.03922	1.62e-13	1.12e-11	up	1.23	1.21	1.27	2.66	2.6	2.56	ZWINT	protein coding
